# Supplementary material for: Single-cell transcriptomics reveals that glial cells integrate homeostatic and circadian processes to drive sleep–wake cycles
Source: Nat Neurosci. 2024 Jan 23;27(2):359–72. doi: 10.1038/s41593-023-01549-4 (PMC10849968; doi:10.1038/s41593-023-01549-4)
Supplement: Supplementary file 4 — Source Data Fig. 1 Meta-data of ethoscope recordings of flies used for 10x processing. Source Data Fig. 8 Meta-data of ethoscope recordings of flies used for the sleep rebound experiments. Source Data Extended Data Fig. 1 Meta-data of ethoscope recordings of flies used in the DGRP screen. Source Data Extended Data Fig. 7 Meta-data of ethoscope recordings of flies used for the FISH experiments. [file 41593_2023_1549_MOESM4_ESM.xlsx]

## Sheet: Fig_1a
	machine_name	date	region_id	DGRP	age	sex	food	reference_hour	DGRP_replicate	velocity_correction_coef	condition	motor	replicate	treatment	ZT_Time
9	ETHOSCOPE_013	2019-10-07	9	646	5	M	sucrose	7	#05	0.003	2h rebound sleep (RS ZT0-2)	Rotated	#01	sleep states	ZT 2
14	ETHOSCOPE_013	2019-10-07	14	646	5	M	sucrose	7	#07	0.003	2h rebound sleep (RS ZT0-2)	Rotated	#02	sleep states	ZT 2
3	ETHOSCOPE_014	2019-10-07	3	646	4	M	sucrose	7	#12	0.003	2h rebound sleep (RS ZT0-2)	Rotated	#03	sleep states	ZT 2
16	ETHOSCOPE_014	2019-10-07	16	646	4	M	sucrose	7	#18	0.003	2h rebound sleep (RS ZT0-2)	Rotated	#04	sleep states	ZT 2
1	ETHOSCOPE_017	2019-10-07	1	379	5	M	sucrose	7	#01	0.003	2h rebound sleep (RS ZT0-2)	Rotated	#05	sleep states	ZT 2
3	ETHOSCOPE_017	2019-10-07	3	379	5	M	sucrose	7	#02	0.003	2h rebound sleep (RS ZT0-2)	Rotated	#06	sleep states	ZT 2
5	ETHOSCOPE_017	2019-10-07	5	379	5	M	sucrose	7	#03	0.003	2h rebound sleep (RS ZT0-2)	Rotated	#07	sleep states	ZT 2
3	ETHOSCOPE_019	2019-10-07	3	379	5	M	sucrose	7	#22	0.003	2h rebound sleep (RS ZT0-2)	Rotated	#08	sleep states	ZT 2
20	ETHOSCOPE_019	2019-10-07	20	379	5	M	sucrose	7	#30	0.003	2h rebound sleep (RS ZT0-2)	Rotated	#09	sleep states	ZT 2
3	ETHOSCOPE_021	2019-10-07	3	287	5	M	sucrose	7	#02	0.003	2h rebound sleep (RS ZT0-2)	Rotated	#10	sleep states	ZT 2
3	ETHOSCOPE_007	2019-10-21	3	88	5	M	sucrose	7	#02	0.003	2h rebound sleep (RS ZT0-2)	Rotated	#11	sleep states	ZT 2
12	ETHOSCOPE_007	2019-10-21	12	88	5	M	sucrose	7	#06	0.003	2h rebound sleep (RS ZT0-2)	Rotated	#12	sleep states	ZT 2
3	ETHOSCOPE_002	2019-10-21	3	303	5	M	sucrose	7	#02	0.003	2h rebound sleep (RS ZT0-2)	Rotated	#13	sleep states	ZT 2
12	ETHOSCOPE_002	2019-10-21	12	303	5	M	sucrose	7	#06	0.003	2h rebound sleep (RS ZT0-2)	Rotated	#14	sleep states	ZT 2
3	ETHOSCOPE_009	2019-10-21	3	303	5	M	sucrose	7	#12	0.003	2h rebound sleep (RS ZT0-2)	Rotated	#15	sleep states	ZT 2
5	ETHOSCOPE_009	2019-10-21	5	303	5	M	sucrose	7	#13	0.003	2h rebound sleep (RS ZT0-2)	Rotated	#16	sleep states	ZT 2
7	ETHOSCOPE_009	2019-10-21	7	303	5	M	sucrose	7	#14	0.003	2h rebound sleep (RS ZT0-2)	Rotated	#17	sleep states	ZT 2
12	ETHOSCOPE_009	2019-10-21	12	303	5	M	sucrose	7	#16	0.003	2h rebound sleep (RS ZT0-2)	Rotated	#18	sleep states	ZT 2
1	ETHOSCOPE_003	2019-10-21	1	892	5	M	sucrose	7	#01	0.003	2h rebound sleep (RS ZT0-2)	Rotated	#19	sleep states	ZT 2
16	ETHOSCOPE_012	2019-10-21	16	892	4	M	sucrose	7	#18	0.003	2h rebound sleep (RS ZT0-2)	Rotated	#20	sleep states	ZT 2
5	ETHOSCOPE_013	2019-11-04	5	441	5	M	sucrose	7	#03	0.003	2h rebound sleep (RS ZT0-2)	Rotated	#21	sleep states	ZT 2
7	ETHOSCOPE_013	2019-11-04	7	441	5	M	sucrose	7	#04	0.003	2h rebound sleep (RS ZT0-2)	Rotated	#22	sleep states	ZT 2
12	ETHOSCOPE_013	2019-11-04	12	441	5	M	sucrose	7	#06	0.003	2h rebound sleep (RS ZT0-2)	Rotated	#23	sleep states	ZT 2
14	ETHOSCOPE_013	2019-11-04	14	441	5	M	sucrose	7	#07	0.003	2h rebound sleep (RS ZT0-2)	Rotated	#24	sleep states	ZT 2
16	ETHOSCOPE_013	2019-11-04	16	441	5	M	sucrose	7	#08	0.003	2h rebound sleep (RS ZT0-2)	Rotated	#25	sleep states	ZT 2
18	ETHOSCOPE_013	2019-11-04	18	441	5	M	sucrose	7	#09	0.003	2h rebound sleep (RS ZT0-2)	Rotated	#26	sleep states	ZT 2
1	ETHOSCOPE_022	2019-11-04	1	287	5	M	sucrose	7	#01	0.003	2h rebound sleep (RS ZT0-2)	Rotated	#27	sleep states	ZT 2
12	ETHOSCOPE_022	2019-11-04	12	287	5	M	sucrose	7	#06	0.003	2h rebound sleep (RS ZT0-2)	Rotated	#28	sleep states	ZT 2
12	ETHOSCOPE_021	2019-11-04	12	287	5	M	sucrose	7	#16	0.003	2h rebound sleep (RS ZT0-2)	Rotated	#29	sleep states	ZT 2
16	ETHOSCOPE_021	2019-11-04	16	287	5	M	sucrose	7	#18	0.003	2h rebound sleep (RS ZT0-2)	Rotated	#30	sleep states	ZT 2
7	ETHOSCOPE_007	2019-10-07	7	441	5	M	sucrose	7	#04	0.003	14h sleep deprivation (SD ZT12-2)	Rotated	#01	wake / sleep deprivation (sd) states	ZT 2
12	ETHOSCOPE_007	2019-10-07	12	441	5	M	sucrose	7	#06	0.003	14h sleep deprivation (SD ZT12-2)	Rotated	#02	wake / sleep deprivation (sd) states	ZT 2
18	ETHOSCOPE_007	2019-10-07	18	441	5	M	sucrose	7	#09	0.003	14h sleep deprivation (SD ZT12-2)	Rotated	#03	wake / sleep deprivation (sd) states	ZT 2
18	ETHOSCOPE_008	2019-10-07	18	441	5	M	sucrose	7	#19	0.003	14h sleep deprivation (SD ZT12-2)	Rotated	#04	wake / sleep deprivation (sd) states	ZT 2
20	ETHOSCOPE_008	2019-10-07	20	441	5	M	sucrose	7	#20	0.003	14h sleep deprivation (SD ZT12-2)	Rotated	#05	wake / sleep deprivation (sd) states	ZT 2
3	ETHOSCOPE_006	2019-10-07	3	441	5	M	sucrose	7	#22	0.003	14h sleep deprivation (SD ZT12-2)	Rotated	#06	wake / sleep deprivation (sd) states	ZT 2
7	ETHOSCOPE_006	2019-10-07	7	441	5	M	sucrose	7	#24	0.003	14h sleep deprivation (SD ZT12-2)	Rotated	#07	wake / sleep deprivation (sd) states	ZT 2
12	ETHOSCOPE_012	2019-10-07	12	892	5	M	sucrose	7	#16	0.003	14h sleep deprivation (SD ZT12-2)	Rotated	#08	wake / sleep deprivation (sd) states	ZT 2
16	ETHOSCOPE_012	2019-10-07	16	892	5	M	sucrose	7	#18	0.003	14h sleep deprivation (SD ZT12-2)	Rotated	#09	wake / sleep deprivation (sd) states	ZT 2
16	ETHOSCOPE_006	2019-10-07	16	892	5	M	sucrose	7	#23	0.003	14h sleep deprivation (SD ZT12-2)	Rotated	#10	wake / sleep deprivation (sd) states	ZT 2
3	ETHOSCOPE_014	2019-10-21	3	287	5	M	sucrose	7	#02	0.003	14h sleep deprivation (SD ZT12-2)	Rotated	#11	wake / sleep deprivation (sd) states	ZT 2
9	ETHOSCOPE_014	2019-10-21	9	287	5	M	sucrose	7	#05	0.003	14h sleep deprivation (SD ZT12-2)	Rotated	#12	wake / sleep deprivation (sd) states	ZT 2
12	ETHOSCOPE_014	2019-10-21	12	287	5	M	sucrose	7	#06	0.003	14h sleep deprivation (SD ZT12-2)	Rotated	#13	wake / sleep deprivation (sd) states	ZT 2
16	ETHOSCOPE_014	2019-10-21	16	287	5	M	sucrose	7	#08	0.003	14h sleep deprivation (SD ZT12-2)	Rotated	#14	wake / sleep deprivation (sd) states	ZT 2
3	ETHOSCOPE_013	2019-10-21	3	287	5	M	sucrose	7	#12	0.003	14h sleep deprivation (SD ZT12-2)	Rotated	#15	wake / sleep deprivation (sd) states	ZT 2
7	ETHOSCOPE_013	2019-10-21	7	287	5	M	sucrose	7	#14	0.003	14h sleep deprivation (SD ZT12-2)	Rotated	#16	wake / sleep deprivation (sd) states	ZT 2
5	ETHOSCOPE_017	2019-10-21	5	646	5	M	sucrose	7	#03	0.003	14h sleep deprivation (SD ZT12-2)	Rotated	#17	wake / sleep deprivation (sd) states	ZT 2
9	ETHOSCOPE_017	2019-10-21	9	646	5	M	sucrose	7	#05	0.003	14h sleep deprivation (SD ZT12-2)	Rotated	#18	wake / sleep deprivation (sd) states	ZT 2
14	ETHOSCOPE_017	2019-10-21	14	646	5	M	sucrose	7	#07	0.003	14h sleep deprivation (SD ZT12-2)	Rotated	#19	wake / sleep deprivation (sd) states	ZT 2
9	ETHOSCOPE_018	2019-10-21	9	646	4	M	sucrose	7	#15	0.003	14h sleep deprivation (SD ZT12-2)	Rotated	#20	wake / sleep deprivation (sd) states	ZT 2
1	ETHOSCOPE_001	2019-04-16	1	88	4	M	sucrose	1	#01	0.003	8h wake (W ZT0-8)	Control	#01	wake / sleep deprivation (sd) states	ZT 8
9	ETHOSCOPE_001	2019-04-16	9	88	5	M	sucrose	1	#09	0.003	8h wake (W ZT0-8)	Control	#02	wake / sleep deprivation (sd) states	ZT 8
11	ETHOSCOPE_001	2019-04-16	11	88	6	M	sucrose	1	#11	0.003	8h wake (W ZT0-8)	Control	#03	wake / sleep deprivation (sd) states	ZT 8
14	ETHOSCOPE_001	2019-04-16	14	88	6	M	sucrose	1	#14	0.003	8h wake (W ZT0-8)	Control	#04	wake / sleep deprivation (sd) states	ZT 8
16	ETHOSCOPE_001	2019-04-16	16	88	6	M	sucrose	1	#16	0.003	8h wake (W ZT0-8)	Control	#05	wake / sleep deprivation (sd) states	ZT 8
17	ETHOSCOPE_001	2019-04-16	17	88	6	M	sucrose	1	#17	0.003	8h wake (W ZT0-8)	Control	#06	wake / sleep deprivation (sd) states	ZT 8
18	ETHOSCOPE_001	2019-04-16	18	88	6	M	sucrose	1	#18	0.003	8h wake (W ZT0-8)	Control	#07	wake / sleep deprivation (sd) states	ZT 8
1	ETHOSCOPE_002	2019-04-16	1	88	6	M	sucrose	1	#21	0.003	8h wake (W ZT0-8)	Control	#08	wake / sleep deprivation (sd) states	ZT 8
4	ETHOSCOPE_002	2019-04-16	4	88	7	M	sucrose	1	#24	0.003	8h wake (W ZT0-8)	Control	#09	wake / sleep deprivation (sd) states	ZT 8
5	ETHOSCOPE_002	2019-04-16	5	88	7	M	sucrose	1	#25	0.003	8h wake (W ZT0-8)	Control	#10	wake / sleep deprivation (sd) states	ZT 8
5	ETHOSCOPE_013	2020-09-14	5	287	5	M	sucrose	1	#05	0.0045	8h wake (W ZT0-8)	Control	#11	wake / sleep deprivation (sd) states	ZT 8
6	ETHOSCOPE_013	2020-09-14	6	287	5	M	sucrose	1	#06	0.0045	8h wake (W ZT0-8)	Control	#12	wake / sleep deprivation (sd) states	ZT 8
19	ETHOSCOPE_013	2020-09-14	19	441	5	M	sucrose	1	#09	0.0045	8h wake (W ZT0-8)	Control	#13	wake / sleep deprivation (sd) states	ZT 8
2	ETHOSCOPE_033	2020-09-14	2	287	5	M	sucrose	1	#12	0.0045	8h wake (W ZT0-8)	Control	#14	wake / sleep deprivation (sd) states	ZT 8
12	ETHOSCOPE_033	2020-09-14	12	441	5	M	sucrose	1	#12	0.0045	8h wake (W ZT0-8)	Control	#15	wake / sleep deprivation (sd) states	ZT 8
19	ETHOSCOPE_033	2020-09-14	19	441	5	M	sucrose	1	#19	0.0045	8h wake (W ZT0-8)	Control	#16	wake / sleep deprivation (sd) states	ZT 8
1	ETHOSCOPE_031	2020-09-14	1	287	5	M	sucrose	1	#21	0.0045	8h wake (W ZT0-8)	Control	#17	wake / sleep deprivation (sd) states	ZT 8
9	ETHOSCOPE_031	2020-09-14	9	287	5	M	sucrose	1	#29	0.0045	8h wake (W ZT0-8)	Control	#18	wake / sleep deprivation (sd) states	ZT 8
15	ETHOSCOPE_031	2020-09-14	15	441	5	M	sucrose	1	#25	0.0045	8h wake (W ZT0-8)	Control	#19	wake / sleep deprivation (sd) states	ZT 8
20	ETHOSCOPE_031	2020-09-14	20	441	4	M	sucrose	1	#30	0.0045	8h wake (W ZT0-8)	Control	#20	wake / sleep deprivation (sd) states	ZT 8
7	ETHOSCOPE_015	2020-09-14	7	287	4	M	sucrose	1	#37	0.0045	8h wake (W ZT0-8)	Control	#21	wake / sleep deprivation (sd) states	ZT 8
13	ETHOSCOPE_015	2020-09-14	13	441	4	M	sucrose	1	#33	0.0045	8h wake (W ZT0-8)	Control	#22	wake / sleep deprivation (sd) states	ZT 8
1	ETHOSCOPE_016	2020-09-14	1	287	4	M	sucrose	1	#41	0.0045	8h wake (W ZT0-8)	Control	#23	wake / sleep deprivation (sd) states	ZT 8
20	ETHOSCOPE_016	2020-09-14	20	441	3	M	sucrose	1	#50	0.0045	8h wake (W ZT0-8)	Control	#24	wake / sleep deprivation (sd) states	ZT 8
3	ETHOSCOPE_013	2020-09-22	3	303	5	M	sucrose	1	#03	0.0045	8h wake (W ZT0-8)	Control	#25	wake / sleep deprivation (sd) states	ZT 8
13	ETHOSCOPE_013	2020-09-22	13	379	5	M	sucrose	1	#03	0.0045	8h wake (W ZT0-8)	Control	#26	wake / sleep deprivation (sd) states	ZT 8
16	ETHOSCOPE_013	2020-09-22	16	379	5	M	sucrose	1	#06	0.0045	8h wake (W ZT0-8)	Control	#27	wake / sleep deprivation (sd) states	ZT 8
3	ETHOSCOPE_019	2020-09-22	3	303	5	M	sucrose	1	#13	0.0045	8h wake (W ZT0-8)	Control	#28	wake / sleep deprivation (sd) states	ZT 8
11	ETHOSCOPE_019	2020-09-22	11	379	5	M	sucrose	1	#11	0.0045	8h wake (W ZT0-8)	Control	#29	wake / sleep deprivation (sd) states	ZT 8
12	ETHOSCOPE_019	2020-09-22	12	379	5	M	sucrose	1	#12	0.0045	8h wake (W ZT0-8)	Control	#30	wake / sleep deprivation (sd) states	ZT 8
14	ETHOSCOPE_019	2020-09-22	14	379	5	M	sucrose	1	#14	0.0045	8h wake (W ZT0-8)	Control	#31	wake / sleep deprivation (sd) states	ZT 8
3	ETHOSCOPE_005	2020-09-22	3	303	4	M	sucrose	1	#23	0.0045	8h wake (W ZT0-8)	Control	#32	wake / sleep deprivation (sd) states	ZT 8
6	ETHOSCOPE_005	2020-09-22	6	303	4	M	sucrose	1	#26	0.0045	8h wake (W ZT0-8)	Control	#33	wake / sleep deprivation (sd) states	ZT 8
8	ETHOSCOPE_005	2020-09-22	8	303	4	M	sucrose	1	#28	0.0045	8h wake (W ZT0-8)	Control	#34	wake / sleep deprivation (sd) states	ZT 8
18	ETHOSCOPE_005	2020-09-22	18	379	5	M	sucrose	1	#28	0.0045	8h wake (W ZT0-8)	Control	#35	wake / sleep deprivation (sd) states	ZT 8
19	ETHOSCOPE_005	2020-09-22	19	379	5	M	sucrose	1	#29	0.0045	8h wake (W ZT0-8)	Control	#36	wake / sleep deprivation (sd) states	ZT 8
5	ETHOSCOPE_008	2020-09-22	5	303	4	M	sucrose	1	#35	0.0045	8h wake (W ZT0-8)	Control	#37	wake / sleep deprivation (sd) states	ZT 8
1	ETHOSCOPE_003	2019-04-16	1	313	4	M	sucrose	1	#01	0.003	8h sleep deprivation (SD ZT0-8)	Rotated	#01	wake / sleep deprivation (sd) states	ZT 8
5	ETHOSCOPE_003	2019-04-16	5	313	4	M	sucrose	1	#03	0.003	8h sleep deprivation (SD ZT0-8)	Rotated	#02	wake / sleep deprivation (sd) states	ZT 8
9	ETHOSCOPE_003	2019-04-16	9	313	5	M	sucrose	1	#05	0.003	8h sleep deprivation (SD ZT0-8)	Rotated	#03	wake / sleep deprivation (sd) states	ZT 8
12	ETHOSCOPE_003	2019-04-16	12	313	6	M	sucrose	1	#06	0.003	8h sleep deprivation (SD ZT0-8)	Rotated	#04	wake / sleep deprivation (sd) states	ZT 8
20	ETHOSCOPE_003	2019-04-16	20	313	6	M	sucrose	1	#10	0.003	8h sleep deprivation (SD ZT0-8)	Rotated	#05	wake / sleep deprivation (sd) states	ZT 8
3	ETHOSCOPE_004	2019-04-16	3	313	6	M	sucrose	1	#12	0.003	8h sleep deprivation (SD ZT0-8)	Rotated	#06	wake / sleep deprivation (sd) states	ZT 8
3	ETHOSCOPE_005	2019-04-16	3	313	7	M	sucrose	1	#22	0.003	8h sleep deprivation (SD ZT0-8)	Rotated	#07	wake / sleep deprivation (sd) states	ZT 8
5	ETHOSCOPE_005	2019-04-16	5	359	4	M	sucrose	1	#01	0.003	8h sleep deprivation (SD ZT0-8)	Rotated	#08	wake / sleep deprivation (sd) states	ZT 8
9	ETHOSCOPE_005	2019-04-16	9	359	4	M	sucrose	1	#03	0.003	8h sleep deprivation (SD ZT0-8)	Rotated	#09	wake / sleep deprivation (sd) states	ZT 8
20	ETHOSCOPE_005	2019-04-16	20	359	5	M	sucrose	1	#08	0.003	8h sleep deprivation (SD ZT0-8)	Rotated	#10	wake / sleep deprivation (sd) states	ZT 8
6	ETHOSCOPE_032	2020-09-15	6	646	4	M	GBXDL	1	#06	0.0045	20h GBX-sleep (GBX-S ZT12-8)	GBX	#01	sleep states	ZT 8
8	ETHOSCOPE_032	2020-09-15	8	646	4	M	GBXDL	1	#08	0.0045	20h GBX-sleep (GBX-S ZT12-8)	GBX	#02	sleep states	ZT 8
9	ETHOSCOPE_032	2020-09-15	9	646	4	M	GBXDL	1	#09	0.0045	20h GBX-sleep (GBX-S ZT12-8)	GBX	#03	sleep states	ZT 8
16	ETHOSCOPE_032	2020-09-15	16	908	5	M	GBXDL	1	#06	0.0045	20h GBX-sleep (GBX-S ZT12-8)	GBX	#04	sleep states	ZT 8
17	ETHOSCOPE_032	2020-09-15	17	908	5	M	GBXDL	1	#07	0.0045	20h GBX-sleep (GBX-S ZT12-8)	GBX	#05	sleep states	ZT 8
2	ETHOSCOPE_002	2020-09-15	2	646	4	M	GBXDL	1	#12	0.0045	20h GBX-sleep (GBX-S ZT12-8)	GBX	#06	sleep states	ZT 8
3	ETHOSCOPE_002	2020-09-15	3	646	4	M	GBXDL	1	#13	0.0045	20h GBX-sleep (GBX-S ZT12-8)	GBX	#07	sleep states	ZT 8
4	ETHOSCOPE_002	2020-09-15	4	646	3	M	GBXDL	1	#14	0.0045	20h GBX-sleep (GBX-S ZT12-8)	GBX	#08	sleep states	ZT 8
5	ETHOSCOPE_002	2020-09-15	5	646	3	M	GBXDL	1	#15	0.0045	20h GBX-sleep (GBX-S ZT12-8)	GBX	#09	sleep states	ZT 8
7	ETHOSCOPE_002	2020-09-15	7	646	3	M	GBXDL	1	#17	0.0045	20h GBX-sleep (GBX-S ZT12-8)	GBX	#10	sleep states	ZT 8
19	ETHOSCOPE_002	2020-09-15	19	908	4	M	GBXDL	1	#19	0.0045	20h GBX-sleep (GBX-S ZT12-8)	GBX	#11	sleep states	ZT 8
20	ETHOSCOPE_002	2020-09-15	20	908	4	M	GBXDL	1	#20	0.0045	20h GBX-sleep (GBX-S ZT12-8)	GBX	#12	sleep states	ZT 8
6	ETHOSCOPE_028	2020-09-15	6	646	2	M	GBXDL	1	#26	0.0045	20h GBX-sleep (GBX-S ZT12-8)	GBX	#13	sleep states	ZT 8
18	ETHOSCOPE_028	2020-09-15	18	908	3	M	GBXDL	1	#30	0.0045	20h GBX-sleep (GBX-S ZT12-8)	GBX	#14	sleep states	ZT 8
2	ETHOSCOPE_008	2020-09-15	2	908	3	M	GBXDL	1	#34	0.0045	20h GBX-sleep (GBX-S ZT12-8)	GBX	#15	sleep states	ZT 8
5	ETHOSCOPE_008	2020-09-15	5	908	3	M	GBXDL	1	#37	0.0045	20h GBX-sleep (GBX-S ZT12-8)	GBX	#16	sleep states	ZT 8
5	ETHOSCOPE_002	2020-09-23	5	287	5	M	GBXDL	1	#05	0.0045	20h GBX-sleep (GBX-S ZT12-8)	GBX	#17	sleep states	ZT 8
15	ETHOSCOPE_002	2020-09-23	15	441	5	M	GBXDL	1	#05	0.0045	20h GBX-sleep (GBX-S ZT12-8)	GBX	#18	sleep states	ZT 8
16	ETHOSCOPE_002	2020-09-23	16	441	5	M	GBXDL	1	#06	0.0045	20h GBX-sleep (GBX-S ZT12-8)	GBX	#19	sleep states	ZT 8
2	ETHOSCOPE_006	2020-09-23	2	287	5	M	GBXDL	1	#12	0.0045	20h GBX-sleep (GBX-S ZT12-8)	GBX	#20	sleep states	ZT 8
5	ETHOSCOPE_028	2020-09-23	5	287	5	M	GBXDL	1	#25	0.0045	20h GBX-sleep (GBX-S ZT12-8)	GBX	#21	sleep states	ZT 8
8	ETHOSCOPE_028	2020-09-23	8	287	5	M	GBXDL	1	#28	0.0045	20h GBX-sleep (GBX-S ZT12-8)	GBX	#22	sleep states	ZT 8
12	ETHOSCOPE_028	2020-09-23	12	441	4	M	GBXDL	1	#22	0.0045	20h GBX-sleep (GBX-S ZT12-8)	GBX	#23	sleep states	ZT 8
14	ETHOSCOPE_028	2020-09-23	14	441	4	M	GBXDL	1	#24	0.0045	20h GBX-sleep (GBX-S ZT12-8)	GBX	#24	sleep states	ZT 8
17	ETHOSCOPE_028	2020-09-23	17	441	4	M	GBXDL	1	#27	0.0045	20h GBX-sleep (GBX-S ZT12-8)	GBX	#25	sleep states	ZT 8
7	ETHOSCOPE_031	2020-09-23	7	287	5	M	GBXDL	1	#37	0.0045	20h GBX-sleep (GBX-S ZT12-8)	GBX	#26	sleep states	ZT 8
15	ETHOSCOPE_031	2020-09-23	15	441	4	M	GBXDL	1	#35	0.0045	20h GBX-sleep (GBX-S ZT12-8)	GBX	#27	sleep states	ZT 8
2	ETHOSCOPE_032	2020-09-23	2	287	5	M	GBXDL	1	#42	0.0045	20h GBX-sleep (GBX-S ZT12-8)	GBX	#28	sleep states	ZT 8
4	ETHOSCOPE_032	2020-09-23	4	287	5	M	GBXDL	1	#44	0.0045	20h GBX-sleep (GBX-S ZT12-8)	GBX	#29	sleep states	ZT 8
8	ETHOSCOPE_032	2020-09-23	8	441	6	M	GBXDL	1	#42	0.0045	20h GBX-sleep (GBX-S ZT12-8)	GBX	#30	sleep states	ZT 8
3	ETHOSCOPE_011	2020-09-14	3	303	5	M	sucrose	1	#02	0.0045	20h sleep deprivation (SD ZT12-8)	Rotated	#01	wake / sleep deprivation (sd) states	ZT 8
14	ETHOSCOPE_011	2020-09-14	14	379	5	M	sucrose	1	#02	0.0045	20h sleep deprivation (SD ZT12-8)	Rotated	#02	wake / sleep deprivation (sd) states	ZT 8
3	ETHOSCOPE_009	2020-09-14	3	303	5	M	sucrose	1	#06	0.0045	20h sleep deprivation (SD ZT12-8)	Rotated	#03	wake / sleep deprivation (sd) states	ZT 8
14	ETHOSCOPE_009	2020-09-14	14	379	5	M	sucrose	1	#07	0.0045	20h sleep deprivation (SD ZT12-8)	Rotated	#04	wake / sleep deprivation (sd) states	ZT 8
3	ETHOSCOPE_003	2020-09-14	3	303	5	M	sucrose	1	#09	0.0045	20h sleep deprivation (SD ZT12-8)	Rotated	#05	wake / sleep deprivation (sd) states	ZT 8
9	ETHOSCOPE_003	2020-09-14	9	303	4	M	sucrose	1	#11	0.0045	20h sleep deprivation (SD ZT12-8)	Rotated	#06	wake / sleep deprivation (sd) states	ZT 8
12	ETHOSCOPE_003	2020-09-14	12	379	5	M	sucrose	1	#10	0.0045	20h sleep deprivation (SD ZT12-8)	Rotated	#07	wake / sleep deprivation (sd) states	ZT 8
14	ETHOSCOPE_003	2020-09-14	14	379	5	M	sucrose	1	#11	0.0045	20h sleep deprivation (SD ZT12-8)	Rotated	#08	wake / sleep deprivation (sd) states	ZT 8
3	ETHOSCOPE_018	2020-09-14	3	303	4	M	sucrose	1	#13	0.0045	20h sleep deprivation (SD ZT12-8)	Rotated	#09	wake / sleep deprivation (sd) states	ZT 8
7	ETHOSCOPE_018	2020-09-14	7	303	4	M	sucrose	1	#15	0.0045	20h sleep deprivation (SD ZT12-8)	Rotated	#10	wake / sleep deprivation (sd) states	ZT 8
16	ETHOSCOPE_018	2020-09-14	16	379	5	M	sucrose	1	#17	0.0045	20h sleep deprivation (SD ZT12-8)	Rotated	#11	wake / sleep deprivation (sd) states	ZT 8
18	ETHOSCOPE_006	2020-09-14	18	379	5	M	sucrose	1	#23	0.0045	20h sleep deprivation (SD ZT12-8)	Rotated	#12	wake / sleep deprivation (sd) states	ZT 8
16	ETHOSCOPE_014	2020-09-14	16	379	5	M	sucrose	1	#27	0.0045	20h sleep deprivation (SD ZT12-8)	Rotated	#13	wake / sleep deprivation (sd) states	ZT 8
3	ETHOSCOPE_010	2020-09-14	3	303	5	M	sucrose	1	#32	0.0045	20h sleep deprivation (SD ZT12-8)	Rotated	#14	wake / sleep deprivation (sd) states	ZT 8
16	ETHOSCOPE_010	2020-09-22	16	646	4	M	sucrose	1	#08	0.0045	20h sleep deprivation (SD ZT12-8)	Rotated	#15	wake / sleep deprivation (sd) states	ZT 8
1	ETHOSCOPE_001	2020-09-22	1	646	4	M	sucrose	1	#11	0.0045	20h sleep deprivation (SD ZT12-8)	Rotated	#16	wake / sleep deprivation (sd) states	ZT 8
20	ETHOSCOPE_034	2020-09-22	20	646	3	M	sucrose	1	#20	0.0045	20h sleep deprivation (SD ZT12-8)	Rotated	#17	wake / sleep deprivation (sd) states	ZT 8
3	ETHOSCOPE_012	2020-09-22	3	646	5	M	sucrose	1	#22	0.0045	20h sleep deprivation (SD ZT12-8)	Rotated	#18	wake / sleep deprivation (sd) states	ZT 8
12	ETHOSCOPE_012	2020-09-22	12	908	5	M	sucrose	1	#21	0.0045	20h sleep deprivation (SD ZT12-8)	Rotated	#19	wake / sleep deprivation (sd) states	ZT 8
14	ETHOSCOPE_012	2020-09-22	14	908	5	M	sucrose	1	#22	0.0045	20h sleep deprivation (SD ZT12-8)	Rotated	#20	wake / sleep deprivation (sd) states	ZT 8
16	ETHOSCOPE_012	2020-09-22	16	908	5	M	sucrose	1	#23	0.0045	20h sleep deprivation (SD ZT12-8)	Rotated	#21	wake / sleep deprivation (sd) states	ZT 8
3	ETHOSCOPE_017	2020-09-22	3	646	3	M	sucrose	1	#27	0.0045	20h sleep deprivation (SD ZT12-8)	Rotated	#22	wake / sleep deprivation (sd) states	ZT 8
3	ETHOSCOPE_007	2020-09-22	3	908	5	M	sucrose	1	#32	0.0045	20h sleep deprivation (SD ZT12-8)	Rotated	#23	wake / sleep deprivation (sd) states	ZT 8
5	ETHOSCOPE_007	2020-09-22	5	908	5	M	sucrose	1	#33	0.0045	20h sleep deprivation (SD ZT12-8)	Rotated	#24	wake / sleep deprivation (sd) states	ZT 8
3	ETHOSCOPE_003	2020-09-22	3	646	2	M	sucrose	1	#37	0.0045	20h sleep deprivation (SD ZT12-8)	Rotated	#25	wake / sleep deprivation (sd) states	ZT 8
7	ETHOSCOPE_003	2020-09-22	7	646	2	M	sucrose	1	#39	0.0045	20h sleep deprivation (SD ZT12-8)	Rotated	#26	wake / sleep deprivation (sd) states	ZT 8
12	ETHOSCOPE_003	2020-09-22	12	908	5	M	sucrose	1	#36	0.0045	20h sleep deprivation (SD ZT12-8)	Rotated	#27	wake / sleep deprivation (sd) states	ZT 8
18	ETHOSCOPE_003	2020-09-22	18	908	6	M	sucrose	1	#39	0.0045	20h sleep deprivation (SD ZT12-8)	Rotated	#28	wake / sleep deprivation (sd) states	ZT 8
13	ETHOSCOPE_006	2019-11-04	13	646	4	M	sucrose	19	#03	0.003	2h sleep (S ZT12-14)	Control	#01	sleep states	ZT 14
14	ETHOSCOPE_006	2019-11-04	14	646	4	M	sucrose	19	#04	0.003	2h sleep (S ZT12-14)	Control	#02	sleep states	ZT 14
1	ETHOSCOPE_017	2019-11-04	1	379	4	M	sucrose	19	#31	0.003	2h sleep (S ZT12-14)	Control	#03	sleep states	ZT 14
2	ETHOSCOPE_017	2019-11-04	2	379	4	M	sucrose	19	#32	0.003	2h sleep (S ZT12-14)	Control	#04	sleep states	ZT 14
4	ETHOSCOPE_017	2019-11-04	4	379	4	M	sucrose	19	#34	0.003	2h sleep (S ZT12-14)	Control	#05	sleep states	ZT 14
5	ETHOSCOPE_017	2019-11-04	5	379	4	M	sucrose	19	#35	0.003	2h sleep (S ZT12-14)	Control	#06	sleep states	ZT 14
7	ETHOSCOPE_017	2019-11-04	7	379	4	M	sucrose	19	#37	0.003	2h sleep (S ZT12-14)	Control	#07	sleep states	ZT 14
9	ETHOSCOPE_017	2019-11-04	9	379	4	M	sucrose	19	#39	0.003	2h sleep (S ZT12-14)	Control	#08	sleep states	ZT 14
11	ETHOSCOPE_017	2019-11-04	11	379	4	M	sucrose	19	#41	0.003	2h sleep (S ZT12-14)	Control	#09	sleep states	ZT 14
13	ETHOSCOPE_017	2019-11-04	13	379	5	M	sucrose	19	#43	0.003	2h sleep (S ZT12-14)	Control	#10	sleep states	ZT 14
14	ETHOSCOPE_017	2019-11-04	14	379	5	M	sucrose	19	#44	0.003	2h sleep (S ZT12-14)	Control	#11	sleep states	ZT 14
15	ETHOSCOPE_017	2019-11-04	15	379	5	M	sucrose	19	#45	0.003	2h sleep (S ZT12-14)	Control	#12	sleep states	ZT 14
16	ETHOSCOPE_017	2019-11-04	16	379	5	M	sucrose	19	#46	0.003	2h sleep (S ZT12-14)	Control	#13	sleep states	ZT 14
17	ETHOSCOPE_017	2019-11-04	17	379	5	M	sucrose	19	#47	0.003	2h sleep (S ZT12-14)	Control	#14	sleep states	ZT 14
18	ETHOSCOPE_017	2019-11-04	18	379	5	M	sucrose	19	#48	0.003	2h sleep (S ZT12-14)	Control	#15	sleep states	ZT 14
3	ETHOSCOPE_002	2019-11-04	3	88	5	M	sucrose	19	#02	0.003	2h sleep deprivation (SD ZT12-14)	Rotated	#01	wake / sleep deprivation (sd) states	ZT 14
5	ETHOSCOPE_002	2019-11-04	5	88	4	M	sucrose	19	#03	0.003	2h sleep deprivation (SD ZT12-14)	Rotated	#02	wake / sleep deprivation (sd) states	ZT 14
9	ETHOSCOPE_002	2019-11-04	9	88	5	M	sucrose	19	#05	0.003	2h sleep deprivation (SD ZT12-14)	Rotated	#03	wake / sleep deprivation (sd) states	ZT 14
12	ETHOSCOPE_002	2019-11-04	12	88	5	M	sucrose	19	#06	0.003	2h sleep deprivation (SD ZT12-14)	Rotated	#04	wake / sleep deprivation (sd) states	ZT 14
16	ETHOSCOPE_003	2019-11-04	16	908	5	M	sucrose	19	#05	0.003	2h sleep deprivation (SD ZT12-14)	Rotated	#05	wake / sleep deprivation (sd) states	ZT 14
14	ETHOSCOPE_008	2019-11-04	14	908	4	M	sucrose	19	#14	0.003	2h sleep deprivation (SD ZT12-14)	Rotated	#06	wake / sleep deprivation (sd) states	ZT 14
18	ETHOSCOPE_008	2019-11-04	18	908	4	M	sucrose	19	#16	0.003	2h sleep deprivation (SD ZT12-14)	Rotated	#07	wake / sleep deprivation (sd) states	ZT 14
1	ETHOSCOPE_009	2019-11-04	1	908	4	M	sucrose	19	#18	0.003	2h sleep deprivation (SD ZT12-14)	Rotated	#08	wake / sleep deprivation (sd) states	ZT 14
5	ETHOSCOPE_009	2019-11-04	5	908	4	M	sucrose	19	#20	0.003	2h sleep deprivation (SD ZT12-14)	Rotated	#09	wake / sleep deprivation (sd) states	ZT 14
12	ETHOSCOPE_009	2019-11-04	12	908	4	M	sucrose	19	#23	0.003	2h sleep deprivation (SD ZT12-14)	Rotated	#10	wake / sleep deprivation (sd) states	ZT 14
1	ETHOSCOPE_011	2019-04-16	1	441	4	M	sucrose	13	#01	0.003	8h sleep (S ZT12-20)	Control	#01	sleep states	ZT 20
2	ETHOSCOPE_011	2019-04-16	2	441	4	M	sucrose	13	#02	0.003	8h sleep (S ZT12-20)	Control	#02	sleep states	ZT 20
3	ETHOSCOPE_011	2019-04-16	3	441	4	M	sucrose	13	#03	0.003	8h sleep (S ZT12-20)	Control	#03	sleep states	ZT 20
6	ETHOSCOPE_011	2019-04-16	6	441	4	M	sucrose	13	#06	0.003	8h sleep (S ZT12-20)	Control	#04	sleep states	ZT 20
7	ETHOSCOPE_011	2019-04-16	7	441	4	M	sucrose	13	#07	0.003	8h sleep (S ZT12-20)	Control	#05	sleep states	ZT 20
8	ETHOSCOPE_011	2019-04-16	8	441	4	M	sucrose	13	#08	0.003	8h sleep (S ZT12-20)	Control	#06	sleep states	ZT 20
11	ETHOSCOPE_011	2019-04-16	11	441	5	M	sucrose	13	#11	0.003	8h sleep (S ZT12-20)	Control	#07	sleep states	ZT 20
12	ETHOSCOPE_011	2019-04-16	12	441	5	M	sucrose	13	#12	0.003	8h sleep (S ZT12-20)	Control	#08	sleep states	ZT 20
16	ETHOSCOPE_011	2019-04-16	16	441	6	M	sucrose	13	#16	0.003	8h sleep (S ZT12-20)	Control	#09	sleep states	ZT 20
18	ETHOSCOPE_011	2019-04-16	18	441	7	M	sucrose	13	#18	0.003	8h sleep (S ZT12-20)	Control	#10	sleep states	ZT 20
9	ETHOSCOPE_003	2019-10-07	9	313	4	M	sucrose	13	#9	0.003	8h sleep (S ZT12-20)	Control	#11	sleep states	ZT 20
2	ETHOSCOPE_022	2019-10-07	2	303	5	M	sucrose	13	#12	0.003	8h sleep (S ZT12-20)	Control	#12	sleep states	ZT 20
3	ETHOSCOPE_022	2019-10-07	3	303	5	M	sucrose	13	#13	0.003	8h sleep (S ZT12-20)	Control	#13	sleep states	ZT 20
4	ETHOSCOPE_022	2019-10-07	4	303	5	M	sucrose	13	#14	0.003	8h sleep (S ZT12-20)	Control	#14	sleep states	ZT 20
6	ETHOSCOPE_022	2019-10-07	6	303	5	M	sucrose	13	#16	0.003	8h sleep (S ZT12-20)	Control	#15	sleep states	ZT 20
13	ETHOSCOPE_022	2019-10-07	13	303	5	M	sucrose	13	#23	0.003	8h sleep (S ZT12-20)	Control	#16	sleep states	ZT 20
15	ETHOSCOPE_022	2019-10-07	15	303	5	M	sucrose	13	#25	0.003	8h sleep (S ZT12-20)	Control	#17	sleep states	ZT 20
17	ETHOSCOPE_022	2019-10-07	17	303	5	M	sucrose	13	#27	0.003	8h sleep (S ZT12-20)	Control	#18	sleep states	ZT 20
18	ETHOSCOPE_022	2019-10-07	18	303	5	M	sucrose	13	#28	0.003	8h sleep (S ZT12-20)	Control	#19	sleep states	ZT 20
20	ETHOSCOPE_022	2019-10-07	20	303	5	M	sucrose	13	#30	0.003	8h sleep (S ZT12-20)	Control	#20	sleep states	ZT 20
14	ETHOSCOPE_025	2019-10-21	14	379	5	M	sucrose	13	#14	0.003	8h sleep (S ZT12-20)	Control	#21	sleep states	ZT 20
2	ETHOSCOPE_021	2019-10-21	2	379	5	M	sucrose	13	#22	0.003	8h sleep (S ZT12-20)	Control	#22	sleep states	ZT 20
4	ETHOSCOPE_021	2019-10-21	4	379	5	M	sucrose	13	#24	0.003	8h sleep (S ZT12-20)	Control	#23	sleep states	ZT 20
5	ETHOSCOPE_021	2019-10-21	5	379	5	M	sucrose	13	#25	0.003	8h sleep (S ZT12-20)	Control	#24	sleep states	ZT 20
7	ETHOSCOPE_021	2019-10-21	7	379	5	M	sucrose	13	#27	0.003	8h sleep (S ZT12-20)	Control	#25	sleep states	ZT 20
8	ETHOSCOPE_021	2019-10-21	8	379	5	M	sucrose	13	#28	0.003	8h sleep (S ZT12-20)	Control	#26	sleep states	ZT 20
10	ETHOSCOPE_021	2019-10-21	10	908	5	M	sucrose	13	#01	0.003	8h sleep (S ZT12-20)	Control	#27	sleep states	ZT 20
15	ETHOSCOPE_021	2019-10-21	15	908	5	M	sucrose	13	#06	0.003	8h sleep (S ZT12-20)	Control	#28	sleep states	ZT 20
17	ETHOSCOPE_021	2019-10-21	17	908	5	M	sucrose	13	#08	0.003	8h sleep (S ZT12-20)	Control	#29	sleep states	ZT 20
2	ETHOSCOPE_018	2020-08-31	2	88	5	M	sucrose	13	#02	0.0045	8h sleep (S ZT12-20)	Control	#30	sleep states	ZT 20
4	ETHOSCOPE_018	2020-08-31	4	88	5	M	sucrose	13	#04	0.0045	8h sleep (S ZT12-20)	Control	#31	sleep states	ZT 20
5	ETHOSCOPE_018	2020-08-31	5	88	5	M	sucrose	13	#05	0.0045	8h sleep (S ZT12-20)	Control	#32	sleep states	ZT 20
6	ETHOSCOPE_018	2020-08-31	6	88	5	M	sucrose	13	#06	0.0045	8h sleep (S ZT12-20)	Control	#33	sleep states	ZT 20
7	ETHOSCOPE_018	2020-08-31	7	88	5	M	sucrose	13	#07	0.0045	8h sleep (S ZT12-20)	Control	#34	sleep states	ZT 20
10	ETHOSCOPE_018	2020-08-31	10	88	5	M	sucrose	13	#10	0.0045	8h sleep (S ZT12-20)	Control	#35	sleep states	ZT 20
13	ETHOSCOPE_018	2020-08-31	13	287	5	M	sucrose	13	#03	0.0045	8h sleep (S ZT12-20)	Control	#36	sleep states	ZT 20
16	ETHOSCOPE_018	2020-08-31	16	287	5	M	sucrose	13	#06	0.0045	8h sleep (S ZT12-20)	Control	#37	sleep states	ZT 20
7	ETHOSCOPE_032	2020-08-31	7	88	5	M	sucrose	13	#17	0.0045	8h sleep (S ZT12-20)	Control	#38	sleep states	ZT 20
12	ETHOSCOPE_032	2020-08-31	12	287	5	M	sucrose	13	#12	0.0045	8h sleep (S ZT12-20)	Control	#39	sleep states	ZT 20
14	ETHOSCOPE_032	2020-08-31	14	287	5	M	sucrose	13	#14	0.0045	8h sleep (S ZT12-20)	Control	#40	sleep states	ZT 20
18	ETHOSCOPE_032	2020-08-31	18	287	5	M	sucrose	13	#18	0.0045	8h sleep (S ZT12-20)	Control	#41	sleep states	ZT 20
19	ETHOSCOPE_032	2020-08-31	19	287	5	M	sucrose	13	#19	0.0045	8h sleep (S ZT12-20)	Control	#42	sleep states	ZT 20
11	ETHOSCOPE_006	2020-08-31	11	287	5	M	sucrose	13	#21	0.0045	8h sleep (S ZT12-20)	Control	#43	sleep states	ZT 20
3	ETHOSCOPE_033	2020-08-31	3	379	5	M	sucrose	13	#03	0.0045	8h sleep (S ZT12-20)	Control	#44	sleep states	ZT 20
4	ETHOSCOPE_033	2020-08-31	4	379	5	M	sucrose	13	#04	0.0045	8h sleep (S ZT12-20)	Control	#45	sleep states	ZT 20
7	ETHOSCOPE_033	2020-08-31	7	379	5	M	sucrose	13	#07	0.0045	8h sleep (S ZT12-20)	Control	#46	sleep states	ZT 20
8	ETHOSCOPE_033	2020-08-31	8	379	5	M	sucrose	13	#08	0.0045	8h sleep (S ZT12-20)	Control	#47	sleep states	ZT 20
10	ETHOSCOPE_033	2020-08-31	10	379	5	M	sucrose	13	#10	0.0045	8h sleep (S ZT12-20)	Control	#48	sleep states	ZT 20
13	ETHOSCOPE_033	2020-08-31	13	379	5	M	sucrose	13	#13	0.0045	8h sleep (S ZT12-20)	Control	#49	sleep states	ZT 20
17	ETHOSCOPE_033	2020-08-31	17	379	5	M	sucrose	13	#17	0.0045	8h sleep (S ZT12-20)	Control	#50	sleep states	ZT 20
1	ETHOSCOPE_013	2019-04-16	1	379	4	M	sucrose	13	#01	0.003	8h sleep deprivation (SD ZT12-20)	Rotated	#01	wake / sleep deprivation (sd) states	ZT 20
3	ETHOSCOPE_013	2019-04-16	3	379	4	M	sucrose	13	#02	0.003	8h sleep deprivation (SD ZT12-20)	Rotated	#02	wake / sleep deprivation (sd) states	ZT 20
9	ETHOSCOPE_013	2019-04-16	9	379	5	M	sucrose	13	#05	0.003	8h sleep deprivation (SD ZT12-20)	Rotated	#03	wake / sleep deprivation (sd) states	ZT 20
12	ETHOSCOPE_013	2019-04-16	12	379	5	M	sucrose	13	#06	0.003	8h sleep deprivation (SD ZT12-20)	Rotated	#04	wake / sleep deprivation (sd) states	ZT 20
14	ETHOSCOPE_013	2019-04-16	14	379	5	M	sucrose	13	#07	0.003	8h sleep deprivation (SD ZT12-20)	Rotated	#05	wake / sleep deprivation (sd) states	ZT 20
16	ETHOSCOPE_013	2019-04-16	16	379	5	M	sucrose	13	#08	0.003	8h sleep deprivation (SD ZT12-20)	Rotated	#06	wake / sleep deprivation (sd) states	ZT 20
1	ETHOSCOPE_014	2019-04-16	1	379	5	M	sucrose	13	#11	0.003	8h sleep deprivation (SD ZT12-20)	Rotated	#07	wake / sleep deprivation (sd) states	ZT 20
3	ETHOSCOPE_014	2019-04-16	3	379	5	M	sucrose	13	#12	0.003	8h sleep deprivation (SD ZT12-20)	Rotated	#08	wake / sleep deprivation (sd) states	ZT 20
12	ETHOSCOPE_014	2019-04-16	12	379	5	M	sucrose	13	#16	0.003	8h sleep deprivation (SD ZT12-20)	Rotated	#09	wake / sleep deprivation (sd) states	ZT 20
14	ETHOSCOPE_014	2019-04-16	14	379	5	M	sucrose	13	#17	0.003	8h sleep deprivation (SD ZT12-20)	Rotated	#10	wake / sleep deprivation (sd) states	ZT 20
1	ETHOSCOPE_015	2019-10-07	1	88	5	M	sucrose	13	#11	0.003	8h sleep deprivation (SD ZT12-20)	Rotated	#11	wake / sleep deprivation (sd) states	ZT 20
3	ETHOSCOPE_015	2019-10-07	3	88	5	M	sucrose	13	#12	0.003	8h sleep deprivation (SD ZT12-20)	Rotated	#12	wake / sleep deprivation (sd) states	ZT 20
5	ETHOSCOPE_015	2019-10-07	5	88	5	M	sucrose	13	#13	0.003	8h sleep deprivation (SD ZT12-20)	Rotated	#13	wake / sleep deprivation (sd) states	ZT 20
7	ETHOSCOPE_015	2019-10-07	7	88	5	M	sucrose	13	#14	0.003	8h sleep deprivation (SD ZT12-20)	Rotated	#14	wake / sleep deprivation (sd) states	ZT 20
9	ETHOSCOPE_015	2019-10-07	9	88	5	M	sucrose	13	#15	0.003	8h sleep deprivation (SD ZT12-20)	Rotated	#15	wake / sleep deprivation (sd) states	ZT 20
12	ETHOSCOPE_015	2019-10-07	12	88	5	M	sucrose	13	#16	0.003	8h sleep deprivation (SD ZT12-20)	Rotated	#16	wake / sleep deprivation (sd) states	ZT 20
14	ETHOSCOPE_015	2019-10-07	14	88	5	M	sucrose	13	#17	0.003	8h sleep deprivation (SD ZT12-20)	Rotated	#17	wake / sleep deprivation (sd) states	ZT 20
18	ETHOSCOPE_015	2019-10-07	18	88	5	M	sucrose	13	#19	0.003	8h sleep deprivation (SD ZT12-20)	Rotated	#18	wake / sleep deprivation (sd) states	ZT 20
3	ETHOSCOPE_002	2019-10-07	3	908	5	M	sucrose	13	#02	0.003	8h sleep deprivation (SD ZT12-20)	Rotated	#19	wake / sleep deprivation (sd) states	ZT 20
14	ETHOSCOPE_002	2019-10-07	14	908	5	M	sucrose	13	#07	0.003	8h sleep deprivation (SD ZT12-20)	Rotated	#20	wake / sleep deprivation (sd) states	ZT 20
5	ETHOSCOPE_016	2020-08-31	5	303	5	M	sucrose	13	#13	0.0045	8h sleep deprivation (SD ZT12-20)	Rotated	#21	wake / sleep deprivation (sd) states	ZT 20
18	ETHOSCOPE_016	2020-08-31	18	303	4	M	sucrose	13	#19	0.0045	8h sleep deprivation (SD ZT12-20)	Rotated	#22	wake / sleep deprivation (sd) states	ZT 20
20	ETHOSCOPE_016	2020-08-31	20	303	4	M	sucrose	13	#20	0.0045	8h sleep deprivation (SD ZT12-20)	Rotated	#23	wake / sleep deprivation (sd) states	ZT 20
1	ETHOSCOPE_034	2020-08-31	1	303	4	M	sucrose	13	#21	0.0045	8h sleep deprivation (SD ZT12-20)	Rotated	#24	wake / sleep deprivation (sd) states	ZT 20
7	ETHOSCOPE_034	2020-08-31	7	303	4	M	sucrose	13	#24	0.0045	8h sleep deprivation (SD ZT12-20)	Rotated	#25	wake / sleep deprivation (sd) states	ZT 20
12	ETHOSCOPE_034	2020-08-31	12	303	4	M	sucrose	13	#26	0.0045	8h sleep deprivation (SD ZT12-20)	Rotated	#26	wake / sleep deprivation (sd) states	ZT 20
16	ETHOSCOPE_034	2020-08-31	16	303	4	M	sucrose	13	#28	0.0045	8h sleep deprivation (SD ZT12-20)	Rotated	#27	wake / sleep deprivation (sd) states	ZT 20
14	ETHOSCOPE_017	2020-08-31	14	441	5	M	sucrose	13	#02	0.0045	8h sleep deprivation (SD ZT12-20)	Rotated	#28	wake / sleep deprivation (sd) states	ZT 20
14	ETHOSCOPE_001	2020-08-31	14	441	5	M	sucrose	13	#12	0.0045	8h sleep deprivation (SD ZT12-20)	Rotated	#29	wake / sleep deprivation (sd) states	ZT 20
1	ETHOSCOPE_010	2020-08-31	1	441	5	M	sucrose	13	#16	0.0045	8h sleep deprivation (SD ZT12-20)	Rotated	#30	wake / sleep deprivation (sd) states	ZT 20
3	ETHOSCOPE_010	2020-08-31	3	441	5	M	sucrose	13	#17	0.0045	8h sleep deprivation (SD ZT12-20)	Rotated	#31	wake / sleep deprivation (sd) states	ZT 20
3	ETHOSCOPE_030	2020-08-31	3	441	4	M	sucrose	13	#27	0.0045	8h sleep deprivation (SD ZT12-20)	Rotated	#32	wake / sleep deprivation (sd) states	ZT 20
7	ETHOSCOPE_030	2020-08-31	7	441	4	M	sucrose	13	#29	0.0045	8h sleep deprivation (SD ZT12-20)	Rotated	#33	wake / sleep deprivation (sd) states	ZT 20
14	ETHOSCOPE_030	2020-08-31	14	441	4	M	sucrose	13	#32	0.0045	8h sleep deprivation (SD ZT12-20)	Rotated	#34	wake / sleep deprivation (sd) states	ZT 20
1	ETHOSCOPE_009	2020-08-31	1	908	5	M	sucrose	13	#01	0.0045	8h sleep deprivation (SD ZT12-20)	Rotated	#35	wake / sleep deprivation (sd) states	ZT 20
12	ETHOSCOPE_009	2020-08-31	12	908	5	M	sucrose	13	#06	0.0045	8h sleep deprivation (SD ZT12-20)	Rotated	#36	wake / sleep deprivation (sd) states	ZT 20
5	ETHOSCOPE_003	2020-08-31	5	908	5	M	sucrose	13	#13	0.0045	8h sleep deprivation (SD ZT12-20)	Rotated	#37	wake / sleep deprivation (sd) states	ZT 20
7	ETHOSCOPE_003	2020-08-31	7	908	5	M	sucrose	13	#14	0.0045	8h sleep deprivation (SD ZT12-20)	Rotated	#38	wake / sleep deprivation (sd) states	ZT 20
9	ETHOSCOPE_003	2020-08-31	9	908	5	M	sucrose	13	#15	0.0045	8h sleep deprivation (SD ZT12-20)	Rotated	#39	wake / sleep deprivation (sd) states	ZT 20
14	ETHOSCOPE_003	2020-08-31	14	908	5	M	sucrose	13	#17	0.0045	8h sleep deprivation (SD ZT12-20)	Rotated	#40	wake / sleep deprivation (sd) states	ZT 20
18	ETHOSCOPE_003	2020-08-31	18	908	5	M	sucrose	13	#19	0.0045	8h sleep deprivation (SD ZT12-20)	Rotated	#41	wake / sleep deprivation (sd) states	ZT 20
14	ETHOSCOPE_022	2019-10-21	14	441	5	M	sucrose	13	#02	0.003	8h yoked control (YC ZT12-20)	Rotated	#01	sleep states	ZT 20
7	ETHOSCOPE_019	2019-10-21	7	441	5	M	sucrose	13	#09	0.003	8h yoked control (YC ZT12-20)	Rotated	#02	sleep states	ZT 20
12	ETHOSCOPE_019	2019-10-21	12	441	5	M	sucrose	13	#11	0.003	8h yoked control (YC ZT12-20)	Rotated	#03	sleep states	ZT 20
18	ETHOSCOPE_019	2019-10-21	18	441	5	M	sucrose	13	#14	0.003	8h yoked control (YC ZT12-20)	Rotated	#04	sleep states	ZT 20
20	ETHOSCOPE_019	2019-10-21	20	441	5	M	sucrose	13	#15	0.003	8h yoked control (YC ZT12-20)	Rotated	#05	sleep states	ZT 20
16	ETHOSCOPE_015	2019-10-21	16	441	5	M	sucrose	13	#23	0.003	8h yoked control (YC ZT12-20)	Rotated	#06	sleep states	ZT 20
20	ETHOSCOPE_015	2019-10-21	20	441	5	M	sucrose	13	#25	0.003	8h yoked control (YC ZT12-20)	Rotated	#07	sleep states	ZT 20
1	ETHOSCOPE_023	2019-10-21	1	313	5	M	sucrose	13	#01	0.003	8h yoked control (YC ZT12-20)	Rotated	#08	sleep states	ZT 20
14	ETHOSCOPE_023	2019-10-21	14	313	5	M	sucrose	13	#07	0.003	8h yoked control (YC ZT12-20)	Rotated	#09	sleep states	ZT 20
16	ETHOSCOPE_023	2019-10-21	16	313	5	M	sucrose	13	#08	0.003	8h yoked control (YC ZT12-20)	Rotated	#10	sleep states	ZT 20
16	ETHOSCOPE_016	2019-10-21	16	313	5	M	sucrose	13	#18	0.003	8h yoked control (YC ZT12-20)	Rotated	#11	sleep states	ZT 20

## Sheet: Fig_8c,d_metadata
date	machine_name	genotype	driver	gene	batch	age_loading	reference_hour	incubator	start_SD	SD_duration	n_base_nights	start_base_night	sex
2023-05-11	ETHOSCOPE_052	repo-Gal4>UAS-Cas9.P2	repo	Cas9.P2	1	4_5	5	S1	60	12	2	36	F
2023-05-11	ETHOSCOPE_052	repo-Gal4>UAS-Cas9.P2	repo	Cas9.P2	1	4_5	5	S1	60	12	2	36	F
2023-05-11	ETHOSCOPE_052	repo-Gal4>UAS-Cas9.P2	repo	Cas9.P2	1	4_5	5	S1	60	12	2	36	F
2023-05-11	ETHOSCOPE_052	repo-Gal4>UAS-Cas9.P2	repo	Cas9.P2	1	4_5	5	S1	60	12	2	36	F
2023-05-22	ETHOSCOPE_014	repo-Gal4>UAS-Cas9.P2	repo	Cas9.P2	3	5_6	6	S1	60	12	2	36	F
2023-05-22	ETHOSCOPE_026	repo-Gal4>UAS-Cas9.P2	repo	Cas9.P2	3	5_6	6	S1	60	12	2	36	F
2023-05-22	ETHOSCOPE_026	repo-Gal4>UAS-Cas9.P2	repo	Cas9.P2	3	5_6	6	S1	60	12	2	36	F
2023-05-22	ETHOSCOPE_026	repo-Gal4>UAS-Cas9.P2	repo	Cas9.P2	3	5_6	6	S1	60	12	2	36	F
2023-05-22	ETHOSCOPE_026	repo-Gal4>UAS-Cas9.P2	repo	Cas9.P2	3	5_6	6	S1	60	12	2	36	F
2023-06-15	ETHOSCOPE_014	repo-Gal4>UAS-sgRNA-tim	repo	sgRNA-tim	6	4_5	6	S1	60	12	2	36	F
2023-06-15	ETHOSCOPE_014	repo-Gal4>UAS-sgRNA-tim	repo	sgRNA-tim	6	4_5	6	S1	60	12	2	36	F
2023-06-15	ETHOSCOPE_014	repo-Gal4>UAS-sgRNA-tim	repo	sgRNA-tim	6	4_5	6	S1	60	12	2	36	F
2023-06-15	ETHOSCOPE_014	repo-Gal4>UAS-sgRNA-tim	repo	sgRNA-tim	6	4_5	6	S1	60	12	2	36	F
2023-06-15	ETHOSCOPE_014	repo-Gal4>UAS-sgRNA-tim	repo	sgRNA-tim	6	4_5	6	S1	60	12	2	36	F
2023-06-15	ETHOSCOPE_030	repo-Gal4>UAS-sgRNA-tim	repo	sgRNA-tim	6	4_5	6	S1	60	12	2	36	F
2023-06-20	ETHOSCOPE_052	repo-Gal4>UAS-sgRNA-tim	repo	sgRNA-tim	7	6	6	S2	60	12	2	36	F
2023-06-20	ETHOSCOPE_052	repo-Gal4>UAS-sgRNA-tim	repo	sgRNA-tim	7	6	6	S2	60	12	2	36	F
2023-06-20	ETHOSCOPE_052	repo-Gal4>UAS-sgRNA-tim	repo	sgRNA-tim	7	6	6	S2	60	12	2	36	F
2023-06-20	ETHOSCOPE_052	repo-Gal4>UAS-sgRNA-tim	repo	sgRNA-tim	7	6	6	S2	60	12	2	36	F
2023-06-30	ETHOSCOPE_009	repo-Gal4>UAS-Cas9.P2	repo	Cas9.P2	8	5_7	6	S3	60	12	2	36	F
2023-06-30	ETHOSCOPE_009	repo-Gal4>UAS-Cas9.P2	repo	Cas9.P2	8	5_7	6	S3	60	12	2	36	F
2023-06-30	ETHOSCOPE_009	repo-Gal4>UAS-Cas9.P2	repo	Cas9.P2	8	5_7	6	S3	60	12	2	36	F
2023-06-30	ETHOSCOPE_009	repo-Gal4>UAS-Cas9.P2	repo	Cas9.P2	8	5_7	6	S3	60	12	2	36	F
2023-06-30	ETHOSCOPE_009	repo-Gal4>UAS-Cas9.P2	repo	Cas9.P2	8	5_7	6	S3	60	12	2	36	F
2023-06-30	ETHOSCOPE_009	repo-Gal4>UAS-sgRNA-tim	repo	sgRNA-tim	8	5_7	6	S3	60	12	2	36	F
2023-06-30	ETHOSCOPE_009	repo-Gal4>UAS-sgRNA-tim	repo	sgRNA-tim	8	5_7	6	S3	60	12	2	36	F
2023-06-30	ETHOSCOPE_009	repo-Gal4>UAS-sgRNA-tim	repo	sgRNA-tim	8	5_7	6	S3	60	12	2	36	F
2023-06-30	ETHOSCOPE_009	repo-Gal4>UAS-sgRNA-tim	repo	sgRNA-tim	8	5_7	6	S3	60	12	2	36	F
2023-06-30	ETHOSCOPE_009	repo-Gal4>UAS-sgRNA-tim	repo	sgRNA-tim	8	5_7	6	S3	60	12	2	36	F
2023-06-30	ETHOSCOPE_014	repo-Gal4>UAS-Cas9.P2	repo	Cas9.P2	8	5_7	6	S3	60	12	2	36	F
2023-06-30	ETHOSCOPE_014	repo-Gal4>UAS-sgRNA-tim	repo	sgRNA-tim	8	5_7	6	S3	60	12	2	36	F
2023-06-30	ETHOSCOPE_014	repo-Gal4>UAS-sgRNA-tim	repo	sgRNA-tim	8	5_7	6	S3	60	12	2	36	F
2023-06-30	ETHOSCOPE_014	repo-Gal4>UAS-sgRNA-tim	repo	sgRNA-tim	8	5_7	6	S3	60	12	2	36	F
2023-06-30	ETHOSCOPE_014	repo-Gal4>UAS-sgRNA-tim	repo	sgRNA-tim	8	5_7	6	S3	60	12	2	36	F
2023-07-01	ETHOSCOPE_030	repo-Gal4>UAS-sgRNA-tim	repo	sgRNA-tim	9	5	6	S2	60	12	2	36	F
2023-07-01	ETHOSCOPE_030	repo-Gal4>UAS-sgRNA-tim	repo	sgRNA-tim	9	5	6	S2	60	12	2	36	F
2023-07-01	ETHOSCOPE_030	repo-Gal4>UAS-sgRNA-tim	repo	sgRNA-tim	9	5	6	S2	60	12	2	36	F
2023-07-01	ETHOSCOPE_026	repo-Gal4>UAS-sgRNA-tim	repo	sgRNA-tim	9	5	6	S2	60	12	2	36	F
2023-07-01	ETHOSCOPE_026	repo-Gal4>UAS-sgRNA-tim	repo	sgRNA-tim	9	5	6	S2	60	12	2	36	F
2023-07-01	ETHOSCOPE_026	repo-Gal4>UAS-sgRNA-tim	repo	sgRNA-tim	9	5	6	S2	60	12	2	36	F
2023-07-01	ETHOSCOPE_026	repo-Gal4>UAS-sgRNA-tim	repo	sgRNA-tim	9	5	6	S2	60	12	2	36	F
2023-07-03	ETHOSCOPE_052	repo-Gal4>UAS-Cas9.P2	repo	Cas9.P2	10	5_6	6	S1	60	12	2	36	F
2023-07-03	ETHOSCOPE_052	repo-Gal4>UAS-Cas9.P2	repo	Cas9.P2	10	5_6	6	S1	60	12	2	36	F
2023-07-03	ETHOSCOPE_052	repo-Gal4>UAS-Cas9.P2	repo	Cas9.P2	10	5_6	6	S1	60	12	2	36	F
2023-07-09	ETHOSCOPE_011	repo-Gal4>UAS-sgRNA-tim; UAS-Cas9.P2	repo	sgRNA-tim; Cas9.P2	11	4_5	6	S3	60	12	2	36	F
2023-07-09	ETHOSCOPE_011	repo-Gal4>UAS-sgRNA-tim; UAS-Cas9.P2	repo	sgRNA-tim; Cas9.P2	11	4_5	6	S3	60	12	2	36	F
2023-07-09	ETHOSCOPE_011	repo-Gal4>UAS-sgRNA-tim; UAS-Cas9.P2	repo	sgRNA-tim; Cas9.P2	11	4_5	6	S3	60	12	2	36	F
2023-07-09	ETHOSCOPE_011	repo-Gal4>UAS-sgRNA-tim; UAS-Cas9.P2	repo	sgRNA-tim; Cas9.P2	11	4_5	6	S3	60	12	2	36	F
2023-07-09	ETHOSCOPE_014	repo-Gal4>UAS-sgRNA-tim; UAS-Cas9.P2	repo	sgRNA-tim; Cas9.P2	11	4_5	6	S3	60	12	2	36	F
2023-07-19	ETHOSCOPE_015	repo-Gal4>UAS-sgRNA-tim; UAS-Cas9.P2	repo	sgRNA-tim; Cas9.P2	12	6	6	S3	60	12	2	36	F
2023-07-19	ETHOSCOPE_015	repo-Gal4>UAS-sgRNA-tim; UAS-Cas9.P2	repo	sgRNA-tim; Cas9.P2	12	6	6	S3	60	12	2	36	F
2023-07-19	ETHOSCOPE_015	repo-Gal4>UAS-sgRNA-tim; UAS-Cas9.P2	repo	sgRNA-tim; Cas9.P2	12	5	6	S3	60	12	2	36	F
2023-07-19	ETHOSCOPE_015	repo-Gal4>UAS-sgRNA-tim; UAS-Cas9.P2	repo	sgRNA-tim; Cas9.P2	12	5	6	S3	60	12	2	36	F
2023-07-19	ETHOSCOPE_015	repo-Gal4>UAS-Cyc-delta	repo	Cyc-delta	12	5	6	S3	60	12	2	36	F
2023-07-19	ETHOSCOPE_015	repo-Gal4>UAS-Cyc-delta	repo	Cyc-delta	12	5	6	S3	60	12	2	36	F
2023-07-19	ETHOSCOPE_015	repo-Gal4>UAS-Cyc-delta	repo	Cyc-delta	12	5	6	S3	60	12	2	36	F
2023-07-21	ETHOSCOPE_030	repo-Gal4>UAS-sgRNA-tim; UAS-Cas9.P2	repo	sgRNA-tim; Cas9.P2	13	5_6	6	S3	60	12	2	36	F
2023-07-21	ETHOSCOPE_030	repo-Gal4>UAS-Cyc-delta	repo	Cyc-delta	13	5_6	6	S3	60	12	2	36	F
2023-07-21	ETHOSCOPE_030	repo-Gal4>UAS-Cyc-delta	repo	Cyc-delta	13	5_6	6	S3	60	12	2	36	F
2023-07-21	ETHOSCOPE_030	repo-Gal4>UAS-Cyc-delta	repo	Cyc-delta	13	5_6	6	S3	60	12	2	36	F
2023-07-21	ETHOSCOPE_014	repo-Gal4>UAS-Cyc-delta	repo	Cyc-delta	13	5_6	6	S3	60	12	2	36	F
2023-07-21	ETHOSCOPE_014	repo-Gal4>UAS-Cyc-delta	repo	Cyc-delta	13	5_6	6	S3	60	12	2	36	F
2023-07-21	ETHOSCOPE_014	repo-Gal4>UAS-Cyc-delta	repo	Cyc-delta	13	5_6	6	S3	60	12	2	36	F
2023-07-21	ETHOSCOPE_014	repo-Gal4>iso31	repo	control	13	5_6	6	S3	60	12	2	36	F
2023-07-21	ETHOSCOPE_014	repo-Gal4>iso31	repo	control	13	5_6	6	S3	60	12	2	36	F
2023-07-21	ETHOSCOPE_014	repo-Gal4>iso31	repo	control	13	5_6	6	S3	60	12	2	36	F
2023-07-21	ETHOSCOPE_014	repo-Gal4>iso31	repo	control	13	5_6	6	S3	60	12	2	36	F
2023-07-21	ETHOSCOPE_014	repo-Gal4>iso31	repo	control	13	5_6	6	S3	60	12	2	36	F
2023-07-21	ETHOSCOPE_009	repo-Gal4>UAS-sgRNA-tim; UAS-Cas9.P2	repo	sgRNA-tim; Cas9.P2	13	5_6	6	S3	60	12	2	36	F
2023-07-21	ETHOSCOPE_009	repo-Gal4>UAS-sgRNA-tim; UAS-Cas9.P2	repo	sgRNA-tim; Cas9.P2	13	5_6	6	S3	60	12	2	36	F
2023-07-21	ETHOSCOPE_009	repo-Gal4>UAS-sgRNA-tim; UAS-Cas9.P2	repo	sgRNA-tim; Cas9.P2	13	5_6	6	S3	60	12	2	36	F
2023-07-21	ETHOSCOPE_009	repo-Gal4>UAS-sgRNA-tim; UAS-Cas9.P2	repo	sgRNA-tim; Cas9.P2	13	5_6	6	S3	60	12	2	36	F
2023-07-23	ETHOSCOPE_052	repo-Gal4>UAS-sgRNA-tim; UAS-Cas9.P2	repo	sgRNA-tim; Cas9.P2	14	6	6	S1	60	12	2	36	F
2023-07-23	ETHOSCOPE_052	repo-Gal4>UAS-sgRNA-vri-g; UAS-Cas9.P2	repo	sgRNA-vri-g; Cas9.P2	14	6	6	S1	60	12	2	36	F
2023-07-23	ETHOSCOPE_052	repo-Gal4>UAS-sgRNA-vri-g; UAS-Cas9.P2	repo	sgRNA-vri-g; Cas9.P2	14	6	6	S1	60	12	2	36	F
2023-07-23	ETHOSCOPE_052	repo-Gal4>UAS-sgRNA-vri-g; UAS-Cas9.P2	repo	sgRNA-vri-g; Cas9.P2	14	6	6	S1	60	12	2	36	F
2023-07-23	ETHOSCOPE_010	repo-Gal4>UAS-Cyc-delta	repo	Cyc-delta	14	6	6	S1	60	12	2	36	F
2023-07-23	ETHOSCOPE_010	repo-Gal4>UAS-Cyc-delta	repo	Cyc-delta	14	6	6	S1	60	12	2	36	F
2023-07-23	ETHOSCOPE_010	repo-Gal4>UAS-Cyc-delta	repo	Cyc-delta	14	6	6	S1	60	12	2	36	F
2023-07-23	ETHOSCOPE_015	repo-Gal4>UAS-sgRNA-vri-g; UAS-Cas9.P2	repo	sgRNA-vri-g; Cas9.P2	14	6	6	S1	60	12	2	36	F
2023-07-23	ETHOSCOPE_015	repo-Gal4>UAS-sgRNA-vri-g; UAS-Cas9.P2	repo	sgRNA-vri-g; Cas9.P2	14	6	6	S1	60	12	2	36	F
2023-07-23	ETHOSCOPE_015	repo-Gal4>UAS-sgRNA-vri-g; UAS-Cas9.P2	repo	sgRNA-vri-g; Cas9.P2	14	6	6	S1	60	12	2	36	F
2023-07-23	ETHOSCOPE_015	repo-Gal4>UAS-sgRNA-tim; UAS-Cas9.P2	repo	sgRNA-tim; Cas9.P2	14	6	6	S1	60	12	2	36	F
2023-07-23	ETHOSCOPE_015	repo-Gal4>UAS-sgRNA-tim; UAS-Cas9.P2	repo	sgRNA-tim; Cas9.P2	14	6	6	S1	60	12	2	36	F
2023-07-23	ETHOSCOPE_015	repo-Gal4>UAS-sgRNA-tim; UAS-Cas9.P2	repo	sgRNA-tim; Cas9.P2	14	6	6	S1	60	12	2	36	F
2023-07-23	ETHOSCOPE_015	repo-Gal4>UAS-sgRNA-tim; UAS-Cas9.P2	repo	sgRNA-tim; Cas9.P2	14	6	6	S1	60	12	2	36	F
2023-07-23	ETHOSCOPE_026	repo-Gal4>UAS-Cyc-delta	repo	Cyc-delta	14	6	6	S1	60	12	2	36	F
2023-07-24	ETHOSCOPE_004	repo-Gal4>UAS-sgRNA-vri-g; UAS-Cas9.P2	repo	sgRNA-vri-g; Cas9.P2	15	5_6	6	S2	60	12	2	36	F
2023-07-24	ETHOSCOPE_004	repo-Gal4>UAS-sgRNA-vri-g; UAS-Cas9.P2	repo	sgRNA-vri-g; Cas9.P2	15	5_6	6	S2	60	12	2	36	F
2023-07-24	ETHOSCOPE_004	repo-Gal4>UAS-sgRNA-vri-g; UAS-Cas9.P2	repo	sgRNA-vri-g; Cas9.P2	15	5_6	6	S2	60	12	2	36	F
2023-07-24	ETHOSCOPE_004	repo-Gal4>UAS-sgRNA-vri-g; UAS-Cas9.P2	repo	sgRNA-vri-g; Cas9.P2	15	5_6	6	S2	60	12	2	36	F
2023-07-24	ETHOSCOPE_056	repo-Gal4>UAS-sgRNA-vri-g; UAS-Cas9.P2	repo	sgRNA-vri-g; Cas9.P2	15	5_6	6	S2	60	12	2	36	F
2023-07-24	ETHOSCOPE_056	repo-Gal4>UAS-sgRNA-vri-g; UAS-Cas9.P2	repo	sgRNA-vri-g; Cas9.P2	15	5_6	6	S2	60	12	2	36	F
2023-07-24	ETHOSCOPE_056	repo-Gal4>UAS-sgRNA-vri-g; UAS-Cas9.P2	repo	sgRNA-vri-g; Cas9.P2	15	5_6	6	S2	60	12	2	36	F
2023-07-24	ETHOSCOPE_056	repo-Gal4>UAS-sgRNA-cry-g; UAS-Cas9.P2	repo	sgRNA-cry-g; Cas9.P2	15	5_6	6	S2	60	12	2	36	F
2023-07-24	ETHOSCOPE_056	repo-Gal4>UAS-sgRNA-cry-g; UAS-Cas9.P2	repo	sgRNA-cry-g; Cas9.P2	15	5_6	6	S2	60	12	2	36	F
2023-07-24	ETHOSCOPE_056	repo-Gal4>UAS-sgRNA-cry-g; UAS-Cas9.P2	repo	sgRNA-cry-g; Cas9.P2	15	5_6	6	S2	60	12	2	36	F
2023-07-24	ETHOSCOPE_056	repo-Gal4>UAS-sgRNA-cry-g; UAS-Cas9.P2	repo	sgRNA-cry-g; Cas9.P2	15	5_6	6	S2	60	12	2	36	F
2023-07-24	ETHOSCOPE_040	repo-Gal4>UAS-sgRNA-tim; UAS-Cas9.P2	repo	sgRNA-tim; Cas9.P2	15	5_6	6	S2	60	12	2	36	F
2023-07-24	ETHOSCOPE_040	repo-Gal4>UAS-sgRNA-tim; UAS-Cas9.P2	repo	sgRNA-tim; Cas9.P2	15	5_6	6	S2	60	12	2	36	F
2023-07-24	ETHOSCOPE_040	repo-Gal4>UAS-sgRNA-tim; UAS-Cas9.P2	repo	sgRNA-tim; Cas9.P2	15	5_6	6	S2	60	12	2	36	F
2023-07-24	ETHOSCOPE_042	repo-Gal4>UAS-sgRNA-tim; UAS-Cas9.P2	repo	sgRNA-tim; Cas9.P2	15	5_6	6	S2	60	12	2	36	F
2023-07-24	ETHOSCOPE_042	repo-Gal4>UAS-sgRNA-tim; UAS-Cas9.P2	repo	sgRNA-tim; Cas9.P2	15	5_6	6	S2	60	12	2	36	F
2023-07-26	ETHOSCOPE_011	repo-Gal4>UAS-sgRNA-tim; UAS-Cas9.P2	repo	sgRNA-tim; Cas9.P2	16	5_6	6	S3	60	12	2	36	F
2023-07-26	ETHOSCOPE_011	repo-Gal4>UAS-sgRNA-tim; UAS-Cas9.P2	repo	sgRNA-tim; Cas9.P2	16	5_6	6	S3	60	12	2	36	F
2023-07-26	ETHOSCOPE_011	repo-Gal4>UAS-sgRNA-tim; UAS-Cas9.P2	repo	sgRNA-tim; Cas9.P2	16	5_6	6	S3	60	12	2	36	F
2023-07-26	ETHOSCOPE_011	repo-Gal4>UAS-sgRNA-tim; UAS-Cas9.P2	repo	sgRNA-tim; Cas9.P2	16	5_6	6	S3	60	12	2	36	F
2023-07-26	ETHOSCOPE_011	repo-Gal4>UAS-sgRNA-vri-g; UAS-Cas9.P2	repo	sgRNA-vri-g; Cas9.P2	16	5_6	6	S3	60	12	2	36	F
2023-07-26	ETHOSCOPE_011	repo-Gal4>UAS-sgRNA-vri-g; UAS-Cas9.P2	repo	sgRNA-vri-g; Cas9.P2	16	5_6	6	S3	60	12	2	36	F
2023-07-26	ETHOSCOPE_011	repo-Gal4>UAS-sgRNA-vri-g; UAS-Cas9.P2	repo	sgRNA-vri-g; Cas9.P2	16	5_6	6	S3	60	12	2	36	F
2023-07-26	ETHOSCOPE_014	repo-Gal4>UAS-sgRNA-vri-g; UAS-Cas9.P2	repo	sgRNA-vri-g; Cas9.P2	16	5_6	6	S3	60	12	2	36	F
2023-07-26	ETHOSCOPE_014	repo-Gal4>UAS-sgRNA-vri-g; UAS-Cas9.P2	repo	sgRNA-vri-g; Cas9.P2	16	5_6	6	S3	60	12	2	36	F
2023-07-26	ETHOSCOPE_014	repo-Gal4>UAS-sgRNA-cry-g; UAS-Cas9.P2	repo	sgRNA-cry-g; Cas9.P2	16	5_6	6	S3	60	12	2	36	F
2023-07-26	ETHOSCOPE_014	repo-Gal4>UAS-sgRNA-cry-g; UAS-Cas9.P2	repo	sgRNA-cry-g; Cas9.P2	16	5_6	6	S3	60	12	2	36	F
2023-07-26	ETHOSCOPE_014	repo-Gal4>UAS-sgRNA-cry-g; UAS-Cas9.P2	repo	sgRNA-cry-g; Cas9.P2	16	5_6	6	S3	60	12	2	36	F
2023-07-26	ETHOSCOPE_014	repo-Gal4>UAS-sgRNA-cry-g; UAS-Cas9.P2	repo	sgRNA-cry-g; Cas9.P2	16	5_6	6	S3	60	12	2	36	F
2023-07-26	ETHOSCOPE_030	repo-Gal4>UAS-sgRNA-vri-g	repo	sgRNA-vri-g	16	5_6	6	S3	60	12	2	36	F
2023-07-26	ETHOSCOPE_030	repo-Gal4>iso31	repo	control	16	5_6	6	S3	60	12	2	36	F
2023-07-26	ETHOSCOPE_030	repo-Gal4>UAS-sgRNA-vri-g; UAS-Cas9.P2	repo	sgRNA-vri-g; Cas9.P2	16	5_6	6	S3	60	12	2	36	F
2023-07-26	ETHOSCOPE_017	repo-Gal4>UAS-sgRNA-tim; UAS-Cas9.P2	repo	sgRNA-tim; Cas9.P2	16	5_6	6	S3	60	12	2	36	F
2023-07-26	ETHOSCOPE_017	repo-Gal4>UAS-sgRNA-tim; UAS-Cas9.P2	repo	sgRNA-tim; Cas9.P2	16	5_6	6	S3	60	12	2	36	F
2023-07-26	ETHOSCOPE_017	repo-Gal4>UAS-sgRNA-tim; UAS-Cas9.P2	repo	sgRNA-tim; Cas9.P2	16	5_6	6	S3	60	12	2	36	F
2023-07-26	ETHOSCOPE_017	repo-Gal4>UAS-sgRNA-tim; UAS-Cas9.P2	repo	sgRNA-tim; Cas9.P2	16	5_6	6	S3	60	12	2	36	F
2023-07-26	ETHOSCOPE_017	repo-Gal4>UAS-sgRNA-tim; UAS-Cas9.P2	repo	sgRNA-tim; Cas9.P2	16	5_6	6	S3	60	12	2	36	F
2023-07-26	ETHOSCOPE_017	repo-Gal4>UAS-sgRNA-vri-g; UAS-Cas9.P2	repo	sgRNA-vri-g; Cas9.P2	16	5_6	6	S3	60	12	2	36	F
2023-07-26	ETHOSCOPE_017	repo-Gal4>UAS-sgRNA-vri-g; UAS-Cas9.P2	repo	sgRNA-vri-g; Cas9.P2	16	5_6	6	S3	60	12	2	36	F
2023-07-27	ETHOSCOPE_052	repo-Gal4>UAS-sgRNA-vri-g; UAS-Cas9.P2	repo	sgRNA-vri-g; Cas9.P2	17	4_5	6	S1	60	12	2	36	F
2023-07-27	ETHOSCOPE_052	repo-Gal4>UAS-sgRNA-vri-g; UAS-Cas9.P2	repo	sgRNA-vri-g; Cas9.P2	17	4_5	6	S1	60	12	2	36	F
2023-07-27	ETHOSCOPE_052	repo-Gal4>UAS-sgRNA-vri-g; UAS-Cas9.P2	repo	sgRNA-vri-g; Cas9.P2	17	4_5	6	S1	60	12	2	36	F
2023-07-27	ETHOSCOPE_052	repo-Gal4>UAS-sgRNA-vri-g; UAS-Cas9.P2	repo	sgRNA-vri-g; Cas9.P2	17	4_5	6	S1	60	12	2	36	F
2023-07-27	ETHOSCOPE_052	repo-Gal4>UAS-Cas9.P2	repo	Cas9.P2	17	4_5	6	S1	60	12	2	36	F
2023-07-27	ETHOSCOPE_052	repo-Gal4>UAS-Cas9.P2	repo	Cas9.P2	17	4_5	6	S1	60	12	2	36	F
2023-07-27	ETHOSCOPE_052	repo-Gal4>UAS-Cas9.P2	repo	Cas9.P2	17	4_5	6	S1	60	12	2	36	F
2023-07-27	ETHOSCOPE_052	repo-Gal4>UAS-Cas9.P2	repo	Cas9.P2	17	4_5	6	S1	60	12	2	36	F
2023-07-27	ETHOSCOPE_026	repo-Gal4>UAS-sgRNA-vri-g	repo	sgRNA-vri-g	17	4_5	6	S1	60	12	2	36	F
2023-07-27	ETHOSCOPE_026	repo-Gal4>UAS-sgRNA-vri-g	repo	sgRNA-vri-g	17	4_5	6	S1	60	12	2	36	F
2023-07-27	ETHOSCOPE_026	repo-Gal4>UAS-sgRNA-tim; UAS-Cas9.P2	repo	sgRNA-tim; Cas9.P2	17	4_5	6	S1	60	12	2	36	F
2023-07-27	ETHOSCOPE_026	repo-Gal4>UAS-sgRNA-tim; UAS-Cas9.P2	repo	sgRNA-tim; Cas9.P2	17	4_5	6	S1	60	12	2	36	F
2023-07-27	ETHOSCOPE_026	repo-Gal4>UAS-sgRNA-vri-g; UAS-Cas9.P2	repo	sgRNA-vri-g; Cas9.P2	17	4_5	6	S1	60	12	2	36	F
2023-07-27	ETHOSCOPE_026	repo-Gal4>UAS-sgRNA-tim; UAS-Cas9.P2	repo	sgRNA-tim; Cas9.P2	17	4_5	6	S1	60	12	2	36	F
2023-07-27	ETHOSCOPE_010	repo-Gal4>UAS-sgRNA-tim; UAS-Cas9.P2	repo	sgRNA-tim; Cas9.P2	17	4_5	6	S1	60	12	2	36	F
2023-07-27	ETHOSCOPE_010	repo-Gal4>UAS-sgRNA-tim; UAS-Cas9.P2	repo	sgRNA-tim; Cas9.P2	17	4_5	6	S1	60	12	2	36	F
2023-07-27	ETHOSCOPE_010	repo-Gal4>UAS-sgRNA-tim; UAS-Cas9.P2	repo	sgRNA-tim; Cas9.P2	17	4_5	6	S1	60	12	2	36	F
2023-07-27	ETHOSCOPE_010	repo-Gal4>UAS-sgRNA-cry-g; UAS-Cas9.P2	repo	sgRNA-cry-g; Cas9.P2	17	4_5	6	S1	60	12	2	36	F
2023-07-27	ETHOSCOPE_010	repo-Gal4>UAS-sgRNA-cry-g; UAS-Cas9.P2	repo	sgRNA-cry-g; Cas9.P2	17	4_5	6	S1	60	12	2	36	F
2023-07-27	ETHOSCOPE_010	repo-Gal4>UAS-sgRNA-cry-g; UAS-Cas9.P2	repo	sgRNA-cry-g; Cas9.P2	17	4_5	6	S1	60	12	2	36	F
2023-07-27	ETHOSCOPE_010	repo-Gal4>UAS-sgRNA-cry-g; UAS-Cas9.P2	repo	sgRNA-cry-g; Cas9.P2	17	4_5	6	S1	60	12	2	36	F
2023-07-27	ETHOSCOPE_015	repo-Gal4>UAS-sgRNA-vri-g; UAS-Cas9.P2	repo	sgRNA-vri-g; Cas9.P2	17	4_5	6	S1	60	12	2	36	F
2023-07-27	ETHOSCOPE_015	repo-Gal4>UAS-sgRNA-vri-g; UAS-Cas9.P2	repo	sgRNA-vri-g; Cas9.P2	17	4_5	6	S1	60	12	2	36	F
2023-07-27	ETHOSCOPE_015	repo-Gal4>UAS-sgRNA-vri-g; UAS-Cas9.P2	repo	sgRNA-vri-g; Cas9.P2	17	4_5	6	S1	60	12	2	36	F
2023-07-27	ETHOSCOPE_015	repo-Gal4>UAS-Cas9.P2	repo	Cas9.P2	17	4_5	6	S1	60	12	2	36	F
2023-07-27	ETHOSCOPE_015	repo-Gal4>UAS-Cas9.P2	repo	Cas9.P2	17	4_5	6	S1	60	12	2	36	F
2023-07-28	ETHOSCOPE_056	repo-Gal4>UAS-Cas9.P2	repo	Cas9.P2	18	5_6	6	S2	60	12	2	36	F
2023-07-28	ETHOSCOPE_056	repo-Gal4>UAS-Cas9.P2	repo	Cas9.P2	18	5_6	6	S2	60	12	2	36	F
2023-07-28	ETHOSCOPE_056	repo-Gal4>UAS-Cas9.P2	repo	Cas9.P2	18	5_6	6	S2	60	12	2	36	F
2023-07-28	ETHOSCOPE_032	repo-Gal4>UAS-sgRNA-cry-g; UAS-Cas9.P2	repo	sgRNA-cry-g; Cas9.P2	18	4	6	S2	60	12	2	36	F
2023-07-28	ETHOSCOPE_032	repo-Gal4>UAS-sgRNA-vri-g; UAS-Cas9.P2	repo	sgRNA-vri-g; Cas9.P2	18	4	6	S2	60	12	2	36	F
2023-07-28	ETHOSCOPE_032	repo-Gal4>UAS-sgRNA-tim; UAS-Cas9.P2	repo	sgRNA-tim; Cas9.P2	18	4	6	S2	60	12	2	36	F
2023-07-28	ETHOSCOPE_032	repo-Gal4>UAS-sgRNA-tim; UAS-Cas9.P2	repo	sgRNA-tim; Cas9.P2	18	4	6	S2	60	12	2	36	F
2023-07-28	ETHOSCOPE_032	repo-Gal4>UAS-sgRNA-tim; UAS-Cas9.P2	repo	sgRNA-tim; Cas9.P2	18	4	6	S2	60	12	2	36	F
2023-07-28	ETHOSCOPE_032	repo-Gal4>UAS-sgRNA-tim; UAS-Cas9.P2	repo	sgRNA-tim; Cas9.P2	18	4	6	S2	60	12	2	36	F
2023-07-28	ETHOSCOPE_032	repo-Gal4>UAS-sgRNA-tim; UAS-Cas9.P2	repo	sgRNA-tim; Cas9.P2	18	4	6	S2	60	12	2	36	F
2023-07-28	ETHOSCOPE_020	repo-Gal4>UAS-Cyc-delta	repo	Cyc-delta	18	4	6	S2	60	12	2	36	F
2023-07-28	ETHOSCOPE_020	repo-Gal4>UAS-Cyc-delta	repo	Cyc-delta	18	5_6	6	S2	60	12	2	36	F
2023-07-28	ETHOSCOPE_020	repo-Gal4>UAS-Cyc-delta	repo	Cyc-delta	18	4	6	S2	60	12	2	36	F
2023-07-28	ETHOSCOPE_020	repo-Gal4>UAS-Cyc-delta	repo	Cyc-delta	18	4	6	S2	60	12	2	36	F
2023-07-28	ETHOSCOPE_020	repo-Gal4>UAS-Cyc-delta	repo	Cyc-delta	18	4	6	S2	60	12	2	36	F
2023-07-28	ETHOSCOPE_004	repo-Gal4>UAS-sgRNA-vri-g	repo	sgRNA-vri-g	18	4	6	S2	60	12	2	36	F
2023-08-14	ETHOSCOPE_010	repo-Gal4>iso31	repo	control	19	6	6	S3	60	12	2	36	F
2023-08-14	ETHOSCOPE_010	repo-Gal4>iso31	repo	control	19	6	6	S3	60	12	2	36	F
2023-08-14	ETHOSCOPE_010	repo-Gal4>iso31	repo	control	19	6	6	S3	60	12	2	36	F
2023-08-14	ETHOSCOPE_010	repo-Gal4>iso31	repo	control	19	6	6	S3	60	12	2	36	F
2023-08-14	ETHOSCOPE_010	repo-Gal4>iso31	repo	control	19	6	6	S3	60	12	2	36	F
2023-08-14	ETHOSCOPE_010	repo-Gal4>UAS-sgRNA-cry-g	repo	sgRNA-cry-g	19	6	6	S3	60	12	2	36	F
2023-08-14	ETHOSCOPE_010	repo-Gal4>UAS-sgRNA-cry-g	repo	sgRNA-cry-g	19	6	6	S3	60	12	2	36	F
2023-08-14	ETHOSCOPE_010	repo-Gal4>UAS-sgRNA-cry-g	repo	sgRNA-cry-g	19	6	6	S3	60	12	2	36	F
2023-08-14	ETHOSCOPE_010	repo-Gal4>UAS-sgRNA-cry-g	repo	sgRNA-cry-g	19	6	6	S3	60	12	2	36	F
2023-08-14	ETHOSCOPE_010	repo-Gal4>UAS-sgRNA-cry-g	repo	sgRNA-cry-g	19	6	6	S3	60	12	2	36	F
2023-08-14	ETHOSCOPE_030	repo-Gal4>UAS-sgRNA-vri-g	repo	sgRNA-vri-g	19	6	6	S3	60	12	2	36	F
2023-08-14	ETHOSCOPE_015	repo-Gal4>iso31	repo	control	19	6	6	S3	60	12	2	36	F
2023-08-14	ETHOSCOPE_015	repo-Gal4>iso31	repo	control	19	6	6	S3	60	12	2	36	F
2023-08-14	ETHOSCOPE_015	repo-Gal4>iso31	repo	control	19	6	6	S3	60	12	2	36	F
2023-08-14	ETHOSCOPE_015	repo-Gal4>iso31	repo	control	19	6	6	S3	60	12	2	36	F
2023-08-14	ETHOSCOPE_015	repo-Gal4>iso31	repo	control	19	6	6	S3	60	12	2	36	F
2023-08-14	ETHOSCOPE_015	repo-Gal4>UAS-sgRNA-cry-g	repo	sgRNA-cry-g	19	6	6	S3	60	12	2	36	F
2023-08-14	ETHOSCOPE_015	repo-Gal4>UAS-sgRNA-cry-g	repo	sgRNA-cry-g	19	6	6	S3	60	12	2	36	F
2023-08-14	ETHOSCOPE_015	repo-Gal4>UAS-sgRNA-cry-g	repo	sgRNA-cry-g	19	6	6	S3	60	12	2	36	F
2023-08-14	ETHOSCOPE_015	repo-Gal4>UAS-sgRNA-cry-g	repo	sgRNA-cry-g	19	6	6	S3	60	12	2	36	F
2023-08-14	ETHOSCOPE_056	repo-Gal4>UAS-sgRNA-vri-g	repo	sgRNA-vri-g	19	6	6	S3	60	12	2	36	F
2023-08-14	ETHOSCOPE_056	repo-Gal4>iso31	repo	control	19	6	6	S3	60	12	2	36	F
2023-08-14	ETHOSCOPE_056	repo-Gal4>iso31	repo	control	19	6	6	S3	60	12	2	36	F
2023-08-14	ETHOSCOPE_056	repo-Gal4>iso31	repo	control	19	6	6	S3	60	12	2	36	F
2023-08-15	ETHOSCOPE_014	repo-Gal4>iso31	repo	control	20	6	6	S2	60	12	2	36	F
2023-08-15	ETHOSCOPE_014	repo-Gal4>iso31	repo	control	20	6	6	S2	60	12	2	36	F
2023-08-15	ETHOSCOPE_014	repo-Gal4>iso31	repo	control	20	6	6	S2	60	12	2	36	F
2023-08-15	ETHOSCOPE_014	repo-Gal4>iso31	repo	control	20	6	6	S2	60	12	2	36	F
2023-08-15	ETHOSCOPE_014	repo-Gal4>UAS-sgRNA-cry-g	repo	sgRNA-cry-g	20	6	6	S2	60	12	2	36	F
2023-08-15	ETHOSCOPE_014	repo-Gal4>UAS-sgRNA-cry-g	repo	sgRNA-cry-g	20	6	6	S2	60	12	2	36	F
2023-08-15	ETHOSCOPE_014	repo-Gal4>UAS-sgRNA-cry-g	repo	sgRNA-cry-g	20	6	6	S2	60	12	2	36	F
2023-08-15	ETHOSCOPE_014	repo-Gal4>UAS-sgRNA-cry-g	repo	sgRNA-cry-g	20	6	6	S2	60	12	2	36	F
2023-08-15	ETHOSCOPE_014	repo-Gal4>UAS-sgRNA-cry-g	repo	sgRNA-cry-g	20	6	6	S2	60	12	2	36	F
2023-08-15	ETHOSCOPE_017	repo-Gal4>iso31	repo	control	20	6	6	S2	60	12	2	36	F
2023-08-15	ETHOSCOPE_017	repo-Gal4>iso31	repo	control	20	6	6	S2	60	12	2	36	F
2023-08-15	ETHOSCOPE_017	repo-Gal4>iso31	repo	control	20	6	6	S2	60	12	2	36	F
2023-08-15	ETHOSCOPE_017	repo-Gal4>iso31	repo	control	20	6	6	S2	60	12	2	36	F
2023-08-15	ETHOSCOPE_017	repo-Gal4>iso31	repo	control	20	6	6	S2	60	12	2	36	F
2023-08-15	ETHOSCOPE_017	repo-Gal4>UAS-sgRNA-vri-g	repo	sgRNA-vri-g	20	6	6	S2	60	12	2	36	F
2023-08-15	ETHOSCOPE_017	repo-Gal4>UAS-sgRNA-vri-g	repo	sgRNA-vri-g	20	6	6	S2	60	12	2	36	F
2023-08-15	ETHOSCOPE_017	repo-Gal4>UAS-sgRNA-vri-g	repo	sgRNA-vri-g	20	6	6	S2	60	12	2	36	F
2023-08-15	ETHOSCOPE_017	repo-Gal4>UAS-sgRNA-vri-g	repo	sgRNA-vri-g	20	6	6	S2	60	12	2	36	F
2023-08-15	ETHOSCOPE_032	repo-Gal4>iso31	repo	control	20	6	6	S2	60	12	2	36	F
2023-08-15	ETHOSCOPE_032	repo-Gal4>iso31	repo	control	20	6	6	S2	60	12	2	36	F
2023-08-15	ETHOSCOPE_032	repo-Gal4>iso31	repo	control	20	6	6	S2	60	12	2	36	F
2023-08-15	ETHOSCOPE_032	repo-Gal4>iso31	repo	control	20	6	6	S2	60	12	2	36	F
2023-08-15	ETHOSCOPE_032	repo-Gal4>iso31	repo	control	20	6	6	S2	60	12	2	36	F
2023-08-15	ETHOSCOPE_032	repo-Gal4>iso31	repo	control	20	6	6	S2	60	12	2	36	F
2023-08-15	ETHOSCOPE_032	repo-Gal4>UAS-sgRNA-cry-g	repo	sgRNA-cry-g	20	6	6	S2	60	12	2	36	F
2023-08-15	ETHOSCOPE_032	repo-Gal4>UAS-sgRNA-cry-g	repo	sgRNA-cry-g	20	6	6	S2	60	12	2	36	F
2023-08-15	ETHOSCOPE_032	repo-Gal4>UAS-sgRNA-cry-g	repo	sgRNA-cry-g	20	6	6	S2	60	12	2	36	F
2023-08-15	ETHOSCOPE_032	repo-Gal4>UAS-sgRNA-cry-g	repo	sgRNA-cry-g	20	6	6	S2	60	12	2	36	F
2023-08-15	ETHOSCOPE_020	repo-Gal4>iso31	repo	control	20	6	6	S2	60	12	2	36	F
2023-08-15	ETHOSCOPE_020	repo-Gal4>iso31	repo	control	20	6	6	S2	60	12	2	36	F
2023-08-15	ETHOSCOPE_020	repo-Gal4>iso31	repo	control	20	6	6	S2	60	12	2	36	F
2023-08-15	ETHOSCOPE_020	repo-Gal4>iso31	repo	control	20	6	6	S2	60	12	2	36	F
2023-08-15	ETHOSCOPE_020	repo-Gal4>iso31	repo	control	20	6	6	S2	60	12	2	36	F
2023-08-15	ETHOSCOPE_020	repo-Gal4>UAS-sgRNA-vri-g	repo	sgRNA-vri-g	20	6	6	S2	60	12	2	36	F
2023-08-15	ETHOSCOPE_020	repo-Gal4>UAS-sgRNA-vri-g	repo	sgRNA-vri-g	20	6	6	S2	60	12	2	36	F
2023-08-15	ETHOSCOPE_020	repo-Gal4>UAS-sgRNA-vri-g	repo	sgRNA-vri-g	20	6	6	S2	60	12	2	36	F
2023-08-15	ETHOSCOPE_020	repo-Gal4>iso31	repo	control	20	6	6	S2	60	12	2	36	F
2023-08-15	ETHOSCOPE_020	repo-Gal4>iso31	repo	control	20	6	6	S2	60	12	2	36	F
2023-08-16	ETHOSCOPE_011	repo-Gal4>iso31	repo	control	21	5_6	6	S1	60	12	2	36	F
2023-08-16	ETHOSCOPE_011	repo-Gal4>iso31	repo	control	21	5_6	6	S1	60	12	2	36	F
2023-08-16	ETHOSCOPE_011	repo-Gal4>iso31	repo	control	21	5_6	6	S1	60	12	2	36	F
2023-08-16	ETHOSCOPE_011	repo-Gal4>iso31	repo	control	21	5_6	6	S1	60	12	2	36	F
2023-08-16	ETHOSCOPE_011	repo-Gal4>iso31	repo	control	21	5_6	6	S1	60	12	2	36	F
2023-08-16	ETHOSCOPE_011	repo-Gal4>UAS-sgRNA-cry-g	repo	sgRNA-cry-g	21	5_6	6	S1	60	12	2	36	F
2023-08-16	ETHOSCOPE_011	repo-Gal4>UAS-sgRNA-cry-g	repo	sgRNA-cry-g	21	5_6	6	S1	60	12	2	36	F
2023-08-16	ETHOSCOPE_011	repo-Gal4>UAS-sgRNA-cry-g	repo	sgRNA-cry-g	21	5_6	6	S1	60	12	2	36	F
2023-08-16	ETHOSCOPE_011	repo-Gal4>UAS-sgRNA-cry-g	repo	sgRNA-cry-g	21	5_6	6	S1	60	12	2	36	F
2023-08-16	ETHOSCOPE_009	repo-Gal4>UAS-sgRNA-cry-g	repo	sgRNA-cry-g	21	5_6	6	S1	60	12	2	36	F
2023-08-16	ETHOSCOPE_009	repo-Gal4>UAS-sgRNA-cry-g	repo	sgRNA-cry-g	21	5_6	6	S1	60	12	2	36	F
2023-08-16	ETHOSCOPE_009	repo-Gal4>UAS-sgRNA-cry-g	repo	sgRNA-cry-g	21	5_6	6	S1	60	12	2	36	F
2023-08-16	ETHOSCOPE_009	repo-Gal4>UAS-sgRNA-cry-g	repo	sgRNA-cry-g	21	5_6	6	S1	60	12	2	36	F
2023-08-16	ETHOSCOPE_009	repo-Gal4>UAS-sgRNA-cry-g	repo	sgRNA-cry-g	21	5_6	6	S1	60	12	2	36	F
2023-08-16	ETHOSCOPE_026	repo-Gal4>iso31	repo	control	21	5_6	6	S1	60	12	2	36	F
2023-08-16	ETHOSCOPE_026	repo-Gal4>iso31	repo	control	21	5_6	6	S1	60	12	2	36	F
2023-08-16	ETHOSCOPE_026	repo-Gal4>UAS-sgRNA-vri-g	repo	sgRNA-vri-g	21	5_6	6	S1	60	12	2	36	F
2023-08-16	ETHOSCOPE_026	repo-Gal4>UAS-sgRNA-vri-g	repo	sgRNA-vri-g	21	5_6	6	S1	60	12	2	36	F
2023-08-16	ETHOSCOPE_026	repo-Gal4>UAS-sgRNA-vri-g	repo	sgRNA-vri-g	21	5_6	6	S1	60	12	2	36	F
2023-08-16	ETHOSCOPE_026	repo-Gal4>UAS-sgRNA-vri-g	repo	sgRNA-vri-g	21	5_6	6	S1	60	12	2	36	F
2023-08-16	ETHOSCOPE_026	repo-Gal4>UAS-sgRNA-vri-g	repo	sgRNA-vri-g	21	5_6	6	S1	60	12	2	36	F
2023-08-16	ETHOSCOPE_026	repo-Gal4>UAS-sgRNA-vri-g	repo	sgRNA-vri-g	21	5_6	6	S1	60	12	2	36	F
2023-08-16	ETHOSCOPE_026	repo-Gal4>UAS-sgRNA-vri-g	repo	sgRNA-vri-g	21	5_6	6	S1	60	12	2	36	F
2023-08-16	ETHOSCOPE_026	repo-Gal4>UAS-sgRNA-vri-g	repo	sgRNA-vri-g	21	5_6	6	S1	60	12	2	36	F
2023-08-16	ETHOSCOPE_052	repo-Gal4>UAS-sgRNA-vri-g	repo	sgRNA-vri-g	21	5_6	6	S1	60	12	2	36	F
2023-08-16	ETHOSCOPE_052	repo-Gal4>UAS-sgRNA-vri-g	repo	sgRNA-vri-g	21	5_6	6	S1	60	12	2	36	F
2023-08-16	ETHOSCOPE_052	repo-Gal4>UAS-sgRNA-vri-g	repo	sgRNA-vri-g	21	5_6	6	S1	60	12	2	36	F
2023-08-18	ETHOSCOPE_010	repo-Gal4>UAS-sgRNA-vri-g	repo	sgRNA-vri-g	22	5_6	6	S3	60	12	2	36	F
2023-08-18	ETHOSCOPE_010	repo-Gal4>UAS-sgRNA-vri-g	repo	sgRNA-vri-g	22	5_6	6	S3	60	12	2	36	F
2023-08-18	ETHOSCOPE_010	repo-Gal4>UAS-sgRNA-vri-g	repo	sgRNA-vri-g	22	4	6	S3	60	12	2	36	F
2023-08-18	ETHOSCOPE_010	repo-Gal4>UAS-sgRNA-vri-g	repo	sgRNA-vri-g	22	4	6	S3	60	12	2	36	F
2023-08-18	ETHOSCOPE_010	repo-Gal4>UAS-sgRNA-vri-g	repo	sgRNA-vri-g	22	4	6	S3	60	12	2	36	F
2023-08-18	ETHOSCOPE_010	repo-Gal4>UAS-sgRNA-vri-g	repo	sgRNA-vri-g	22	4	6	S3	60	12	2	36	F
2023-08-18	ETHOSCOPE_010	repo-Gal4>UAS-sgRNA-cry-g	repo	sgRNA-cry-g	22	5_6	6	S3	60	12	2	36	F
2023-08-18	ETHOSCOPE_010	repo-Gal4>UAS-sgRNA-cry-g	repo	sgRNA-cry-g	22	4	6	S3	60	12	2	36	F
2023-08-18	ETHOSCOPE_010	repo-Gal4>UAS-sgRNA-cry-g	repo	sgRNA-cry-g	22	4	6	S3	60	12	2	36	F
2023-08-18	ETHOSCOPE_030	repo-Gal4>UAS-sgRNA-cry-g	repo	sgRNA-cry-g	22	4	6	S3	60	12	2	36	F
2023-08-18	ETHOSCOPE_030	repo-Gal4>UAS-sgRNA-cry-g	repo	sgRNA-cry-g	22	4	6	S3	60	12	2	36	F
2023-08-18	ETHOSCOPE_015	repo-Gal4>UAS-sgRNA-vri-g	repo	sgRNA-vri-g	22	5_6	6	S3	60	12	2	36	F
2023-08-18	ETHOSCOPE_015	repo-Gal4>UAS-sgRNA-vri-g	repo	sgRNA-vri-g	22	5_6	6	S3	60	12	2	36	F
2023-08-18	ETHOSCOPE_015	repo-Gal4>UAS-sgRNA-vri-g	repo	sgRNA-vri-g	22	5_6	6	S3	60	12	2	36	F
2023-08-18	ETHOSCOPE_015	repo-Gal4>UAS-sgRNA-vri-g	repo	sgRNA-vri-g	22	5_6	6	S3	60	12	2	36	F
2023-08-18	ETHOSCOPE_015	repo-Gal4>UAS-sgRNA-vri-g	repo	sgRNA-vri-g	22	5_6	6	S3	60	12	2	36	F
2023-08-18	ETHOSCOPE_015	repo-Gal4>UAS-sgRNA-cry-g	repo	sgRNA-cry-g	22	5_6	6	S3	60	12	2	36	F
2023-08-18	ETHOSCOPE_015	repo-Gal4>UAS-sgRNA-cry-g	repo	sgRNA-cry-g	22	5_6	6	S3	60	12	2	36	F
2023-08-18	ETHOSCOPE_015	repo-Gal4>UAS-sgRNA-cry-g	repo	sgRNA-cry-g	22	5_6	6	S3	60	12	2	36	F
2023-08-18	ETHOSCOPE_015	repo-Gal4>UAS-sgRNA-cry-g	repo	sgRNA-cry-g	22	5_6	6	S3	60	12	2	36	F
2023-08-18	ETHOSCOPE_004	repo-Gal4>UAS-sgRNA-cry-g	repo	sgRNA-cry-g	22	5_6	6	S3	60	12	2	36	F
2023-08-18	ETHOSCOPE_004	repo-Gal4>UAS-sgRNA-cry-g	repo	sgRNA-cry-g	22	5_6	6	S3	60	12	2	36	F
2023-08-18	ETHOSCOPE_004	repo-Gal4>UAS-sgRNA-cry-g	repo	sgRNA-cry-g	22	5_6	6	S3	60	12	2	36	F
2023-08-18	ETHOSCOPE_004	repo-Gal4>UAS-sgRNA-cry-g	repo	sgRNA-cry-g	22	5_6	6	S3	60	12	2	36	F
2023-08-20	ETHOSCOPE_011	repo-Gal4>UAS-sgRNA-vri-g	repo	sgRNA-vri-g	23	4_5	6	S3	60	12	2	36	F
2023-08-20	ETHOSCOPE_011	repo-Gal4>UAS-sgRNA-vri-g	repo	sgRNA-vri-g	23	4_5	6	S3	60	12	2	36	F
2023-08-20	ETHOSCOPE_011	repo-Gal4>UAS-sgRNA-vri-g	repo	sgRNA-vri-g	23	4_5	6	S3	60	12	2	36	F
2023-08-20	ETHOSCOPE_011	repo-Gal4>UAS-sgRNA-vri-g	repo	sgRNA-vri-g	23	4_5	6	S3	60	12	2	36	F
2023-08-20	ETHOSCOPE_011	repo-Gal4>UAS-sgRNA-vri-g	repo	sgRNA-vri-g	23	4_5	6	S3	60	12	2	36	F
2023-08-20	ETHOSCOPE_011	repo-Gal4>UAS-sgRNA-vri-g	repo	sgRNA-vri-g	23	4_5	6	S3	60	12	2	36	F
2023-08-20	ETHOSCOPE_052	repo-Gal4>UAS-sgRNA-cry-g	repo	sgRNA-cry-g	23	4_5	6	S3	60	12	2	36	F
2023-08-20	ETHOSCOPE_052	repo-Gal4>UAS-Cas9.P2	repo	Cas9.P2	23	4_5	6	S3	60	12	2	36	F
2023-08-21	ETHOSCOPE_009	repo-Gal4>iso31	repo	control	24	5_6	6	S3	60	12	2	36	F
2023-08-21	ETHOSCOPE_009	repo-Gal4>iso31	repo	control	24	5_6	6	S3	60	12	2	36	F
2023-08-21	ETHOSCOPE_009	repo-Gal4>iso31	repo	control	24	5_6	6	S3	60	12	2	36	F
2023-08-21	ETHOSCOPE_009	repo-Gal4>iso31	repo	control	24	5_6	6	S3	60	12	2	36	F
2023-08-21	ETHOSCOPE_009	repo-Gal4>iso31	repo	control	24	5_6	6	S3	60	12	2	36	F
2023-08-21	ETHOSCOPE_020	repo-Gal4>iso31	repo	control	24	5_6	6	S3	60	12	2	36	F
2023-08-21	ETHOSCOPE_020	repo-Gal4>iso31	repo	control	24	5_6	6	S3	60	12	2	36	F
2023-08-21	ETHOSCOPE_020	repo-Gal4>iso31	repo	control	24	5_6	6	S3	60	12	2	36	F
2023-08-21	ETHOSCOPE_020	repo-Gal4>iso31	repo	control	24	5_6	6	S3	60	12	2	36	F
2023-08-21	ETHOSCOPE_020	repo-Gal4>iso31	repo	control	24	5_6	6	S3	60	12	2	36	F
2023-08-24	ETHOSCOPE_010	repo-Gal4>UAS-sgRNA-cry-g; UAS-Cas9.P2	repo	sgRNA-cry-g; Cas9.P2	25	4	6	S3	60	12	2	36	F
2023-08-24	ETHOSCOPE_010	repo-Gal4>UAS-sgRNA-cry-g; UAS-Cas9.P2	repo	sgRNA-cry-g; Cas9.P2	25	4	6	S3	60	12	2	36	F
2023-08-24	ETHOSCOPE_017	repo-Gal4>UAS-Cas9.P2	repo	Cas9.P2	25	4	6	S3	60	12	2	36	F
2023-08-24	ETHOSCOPE_017	repo-Gal4>UAS-Cas9.P2	repo	Cas9.P2	25	4	6	S3	60	12	2	36	F
2023-08-25	ETHOSCOPE_011	repo-Gal4>UAS-sgRNA-cry-g; UAS-Cas9.P2	repo	sgRNA-cry-g; Cas9.P2	26	4	6	S2	60	12	2	36	F
2023-08-25	ETHOSCOPE_011	repo-Gal4>UAS-sgRNA-cry-g; UAS-Cas9.P2	repo	sgRNA-cry-g; Cas9.P2	26	4	6	S2	60	12	2	36	F
2023-08-25	ETHOSCOPE_011	repo-Gal4>UAS-sgRNA-cry-g; UAS-Cas9.P2	repo	sgRNA-cry-g; Cas9.P2	26	4	6	S2	60	12	2	36	F
2023-08-25	ETHOSCOPE_011	repo-Gal4>UAS-sgRNA-cry-g; UAS-Cas9.P2	repo	sgRNA-cry-g; Cas9.P2	26	4	6	S2	60	12	2	36	F
2023-08-25	ETHOSCOPE_052	repo-Gal4>UAS-Cyc-delta	repo	Cyc-delta	26	4	6	S2	60	12	2	36	F
2023-08-25	ETHOSCOPE_030	repo-Gal4>UAS-sgRNA-cry-g; UAS-Cas9.P2	repo	sgRNA-cry-g; Cas9.P2	26	4	6	S2	60	12	2	36	F
2023-08-25	ETHOSCOPE_030	repo-Gal4>UAS-sgRNA-cry-g; UAS-Cas9.P2	repo	sgRNA-cry-g; Cas9.P2	26	4	6	S2	60	12	2	36	F
2023-08-25	ETHOSCOPE_030	repo-Gal4>UAS-sgRNA-cry-g; UAS-Cas9.P2	repo	sgRNA-cry-g; Cas9.P2	26	4	6	S2	60	12	2	36	F
2023-08-25	ETHOSCOPE_030	repo-Gal4>UAS-sgRNA-cry-g; UAS-Cas9.P2	repo	sgRNA-cry-g; Cas9.P2	26	4	6	S2	60	12	2	36	F
2023-08-27	ETHOSCOPE_009	repo-Gal4>UAS-Cyc-delta	repo	Cyc-delta	27	4_5	6	S1	60	12	2	36	F
2023-08-27	ETHOSCOPE_009	repo-Gal4>UAS-Cyc-delta	repo	Cyc-delta	27	4_5	6	S1	60	12	2	36	F
2023-08-27	ETHOSCOPE_020	repo-Gal4>UAS-Cyc-delta	repo	Cyc-delta	27	4_5	6	S1	60	12	2	36	F
2023-08-27	ETHOSCOPE_032	repo-Gal4>UAS-Cyc-delta	repo	Cyc-delta	27	4_5	6	S1	60	12	2	36	F
2023-08-27	ETHOSCOPE_032	repo-Gal4>UAS-Cyc-delta	repo	Cyc-delta	27	4_5	6	S1	60	12	2	36	F
2023-08-27	ETHOSCOPE_032	repo-Gal4>UAS-Cyc-delta	repo	Cyc-delta	27	4_5	6	S1	60	12	2	36	F
2023-08-27	ETHOSCOPE_032	repo-Gal4>UAS-Cyc-delta	repo	Cyc-delta	27	4_5	6	S1	60	12	2	36	F
2023-08-27	ETHOSCOPE_032	repo-Gal4>UAS-Cyc-delta	repo	Cyc-delta	27	4_5	6	S1	60	12	2	36	F
2023-08-28	ETHOSCOPE_010	repo-Gal4>UAS-Cyc-delta	repo	Cyc-delta	28	5_6	6	S3	60	12	2	36	F
2023-08-28	ETHOSCOPE_010	repo-Gal4>UAS-Cyc-delta	repo	Cyc-delta	28	5_6	6	S3	60	12	2	36	F
2023-08-28	ETHOSCOPE_010	repo-Gal4>UAS-Cyc-delta	repo	Cyc-delta	28	5_6	6	S3	60	12	2	36	F
2023-08-28	ETHOSCOPE_010	repo-Gal4>UAS-Cyc-delta	repo	Cyc-delta	28	5_6	6	S3	60	12	2	36	F
2023-08-28	ETHOSCOPE_010	repo-Gal4>UAS-Cyc-delta	repo	Cyc-delta	28	5_6	6	S3	60	12	2	36	F
2023-08-28	ETHOSCOPE_017	repo-Gal4>UAS-Cyc-delta	repo	Cyc-delta	28	5_6	6	S3	60	12	2	36	F
2023-08-28	ETHOSCOPE_015	repo-Gal4>UAS-Cyc-delta	repo	Cyc-delta	28	5_6	6	S3	60	12	2	36	F
2023-08-28	ETHOSCOPE_015	repo-Gal4>UAS-Cyc-delta	repo	Cyc-delta	28	5_6	6	S3	60	12	2	36	F
2023-08-28	ETHOSCOPE_015	repo-Gal4>UAS-Cyc-delta	repo	Cyc-delta	28	5_6	6	S3	60	12	2	36	F
2023-08-28	ETHOSCOPE_015	repo-Gal4>UAS-Cyc-delta	repo	Cyc-delta	28	5_6	6	S3	60	12	2	36	F
2023-08-28	ETHOSCOPE_015	repo-Gal4>UAS-Cyc-delta	repo	Cyc-delta	28	5_6	6	S3	60	12	2	36	F
2023-08-30	ETHOSCOPE_052	repo-Gal4>UAS-Cyc-delta	repo	Cyc-delta	29	5	6	S2	60	12	2	36	F
2023-08-30	ETHOSCOPE_052	repo-Gal4>UAS-Cyc-delta	repo	Cyc-delta	29	5	6	S2	60	12	2	36	F
2023-08-30	ETHOSCOPE_052	repo-Gal4>UAS-Cyc-delta	repo	Cyc-delta	29	5	6	S2	60	12	2	36	F
2023-08-30	ETHOSCOPE_014	repo-Gal4>UAS-Cyc-delta	repo	Cyc-delta	29	5	6	S2	60	12	2	36	F
2023-08-30	ETHOSCOPE_014	repo-Gal4>UAS-Cyc-delta	repo	Cyc-delta	29	5	6	S2	60	12	2	36	F
2023-08-30	ETHOSCOPE_014	repo-Gal4>UAS-Cyc-delta	repo	Cyc-delta	29	5	6	S2	60	12	2	36	F
2023-08-30	ETHOSCOPE_014	repo-Gal4>UAS-Cyc-delta	repo	Cyc-delta	29	5	6	S2	60	12	2	36	F
2023-08-30	ETHOSCOPE_014	repo-Gal4>UAS-Cyc-delta	repo	Cyc-delta	29	5	6	S2	60	12	2	36	F
2023-08-30	ETHOSCOPE_014	repo-Gal4>UAS-Cyc-delta	repo	Cyc-delta	29	5	6	S2	60	12	2	36	F
2023-08-30	ETHOSCOPE_030	repo-Gal4>UAS-Cyc-delta	repo	Cyc-delta	29	5	6	S2	60	12	2	36	F
2023-09-01	ETHOSCOPE_026	repo-Gal4>UAS-sgRNA-cry-g; UAS-Cas9.P2	repo	sgRNA-cry-g; Cas9.P2	30	5_6	6	S1	60	12	2	36	F
2023-09-01	ETHOSCOPE_026	repo-Gal4>UAS-sgRNA-cry-g; UAS-Cas9.P2	repo	sgRNA-cry-g; Cas9.P2	30	5_6	6	S1	60	12	2	36	F
2023-09-01	ETHOSCOPE_026	repo-Gal4>UAS-sgRNA-cry-g; UAS-Cas9.P2	repo	sgRNA-cry-g; Cas9.P2	30	5_6	6	S1	60	12	2	36	F
2023-09-01	ETHOSCOPE_026	repo-Gal4>UAS-sgRNA-cry-g; UAS-Cas9.P2	repo	sgRNA-cry-g; Cas9.P2	30	5_6	6	S1	60	12	2	36	F
2023-09-01	ETHOSCOPE_026	repo-Gal4>UAS-sgRNA-cry-g; UAS-Cas9.P2	repo	sgRNA-cry-g; Cas9.P2	30	5_6	6	S1	60	12	2	36	F
2023-09-01	ETHOSCOPE_032	repo-Gal4>UAS-sgRNA-cry-g; UAS-Cas9.P2	repo	sgRNA-cry-g; Cas9.P2	30	5_6	6	S1	60	12	2	36	F
2023-09-01	ETHOSCOPE_032	repo-Gal4>UAS-sgRNA-cry-g; UAS-Cas9.P2	repo	sgRNA-cry-g; Cas9.P2	30	5_6	6	S1	60	12	2	36	F
2023-09-01	ETHOSCOPE_032	repo-Gal4>UAS-sgRNA-cry-g; UAS-Cas9.P2	repo	sgRNA-cry-g; Cas9.P2	30	5_6	6	S1	60	12	2	36	F
2023-09-01	ETHOSCOPE_009	repo-Gal4>UAS-sgRNA-cry-g; UAS-Cas9.P2	repo	sgRNA-cry-g; Cas9.P2	30	5_6	6	S1	60	12	2	36	F
2023-09-01	ETHOSCOPE_009	repo-Gal4>UAS-sgRNA-cry-g; UAS-Cas9.P2	repo	sgRNA-cry-g; Cas9.P2	30	5_6	6	S1	60	12	2	36	F
2023-09-01	ETHOSCOPE_009	repo-Gal4>UAS-sgRNA-cry-g; UAS-Cas9.P2	repo	sgRNA-cry-g; Cas9.P2	30	5_6	6	S1	60	12	2	36	F
2023-09-07	ETHOSCOPE_004	repo-Gal4>UAS-sgRNA-cry-g; UAS-Cas9.P2	repo	sgRNA-cry-g; Cas9.P2	32	4_5	6	S1	60	12	2	36	F
2023-09-11	ETHOSCOPE_015	repo-Gal4>UAS-sgRNA-tim; UAS-Cas9.P2	repo	sgRNA-tim; Cas9.P2	33	5_6	6	S2	60	12	2	36	F
2023-09-11	ETHOSCOPE_015	repo-Gal4>UAS-sgRNA-tim; UAS-Cas9.P2	repo	sgRNA-tim; Cas9.P2	33	5_6	6	S2	60	12	2	36	F
2023-09-11	ETHOSCOPE_015	repo-Gal4>UAS-sgRNA-tim; UAS-Cas9.P2	repo	sgRNA-tim; Cas9.P2	33	5_6	6	S2	60	12	2	36	F

## Sheet: Fig_8c,d_plot
id	genotype	batch	variable	value
2023-05-11_16-42-58_052aad|14	repo-Gal4>UAS-Cas9.P2	1	sleep_gain	-13.9074
2023-05-11_16-42-58_052aad|16	repo-Gal4>UAS-Cas9.P2	1	sleep_gain	-8.8818
2023-05-11_16-42-58_052aad|18	repo-Gal4>UAS-Cas9.P2	1	sleep_gain	-17.4464
2023-05-11_16-42-58_052aad|20	repo-Gal4>UAS-Cas9.P2	1	sleep_gain	101.6289278843351
2023-05-22_08-44-12_014aad|20	repo-Gal4>UAS-Cas9.P2	3	sleep_gain	-2.57844
2023-05-22_08-44-25_026aad|09	repo-Gal4>UAS-Cas9.P2	3	sleep_gain	59.03604422232321
2023-05-22_08-44-25_026aad|12	repo-Gal4>UAS-Cas9.P2	3	sleep_gain	-7.50871
2023-05-22_08-44-25_026aad|16	repo-Gal4>UAS-Cas9.P2	3	sleep_gain	0.37422383764955214
2023-05-22_08-44-25_026aad|18	repo-Gal4>UAS-Cas9.P2	3	sleep_gain	69.62509465394518
2023-06-15_08-53-38_014aad|01	repo-Gal4>UAS-sgRNA-tim	6	sleep_gain	1.1012893594855413
2023-06-15_08-53-38_014aad|03	repo-Gal4>UAS-sgRNA-tim	6	sleep_gain	10.462787015639222
2023-06-15_08-53-38_014aad|05	repo-Gal4>UAS-sgRNA-tim	6	sleep_gain	5.468119128522886
2023-06-15_08-53-38_014aad|07	repo-Gal4>UAS-sgRNA-tim	6	sleep_gain	28.161155611299563
2023-06-15_08-53-38_014aad|09	repo-Gal4>UAS-sgRNA-tim	6	sleep_gain	7.492143143889429
2023-06-15_08-55-28_030aad|20	repo-Gal4>UAS-sgRNA-tim	6	sleep_gain	-31.474
2023-06-20_07-57-08_052aad|07	repo-Gal4>UAS-sgRNA-tim	7	sleep_gain	44.68972109116628
2023-06-20_07-57-08_052aad|09	repo-Gal4>UAS-sgRNA-tim	7	sleep_gain	-15.8062
2023-06-20_07-57-08_052aad|12	repo-Gal4>UAS-sgRNA-tim	7	sleep_gain	-3.57991
2023-06-20_07-57-08_052aad|14	repo-Gal4>UAS-sgRNA-tim	7	sleep_gain	-9.82141
2023-06-30_08-52-58_009aad|01	repo-Gal4>UAS-Cas9.P2	8	sleep_gain	116.58104513807399
2023-06-30_08-52-58_009aad|03	repo-Gal4>UAS-Cas9.P2	8	sleep_gain	119.0511159614166
2023-06-30_08-52-58_009aad|05	repo-Gal4>UAS-Cas9.P2	8	sleep_gain	28.194085895329735
2023-06-30_08-52-58_009aad|07	repo-Gal4>UAS-Cas9.P2	8	sleep_gain	65.45594827383884
2023-06-30_08-52-58_009aad|09	repo-Gal4>UAS-Cas9.P2	8	sleep_gain	105.21449693726679
2023-06-30_08-52-58_009aad|12	repo-Gal4>UAS-sgRNA-tim	8	sleep_gain	9.49961
2023-06-30_08-52-58_009aad|14	repo-Gal4>UAS-sgRNA-tim	8	sleep_gain	55.74039304043058
2023-06-30_08-52-58_009aad|16	repo-Gal4>UAS-sgRNA-tim	8	sleep_gain	41.95486868971345
2023-06-30_08-52-58_009aad|18	repo-Gal4>UAS-sgRNA-tim	8	sleep_gain	21.582801351858805
2023-06-30_08-52-58_009aad|20	repo-Gal4>UAS-sgRNA-tim	8	sleep_gain	86.06993663459282
2023-06-30_08-53-17_014aad|05	repo-Gal4>UAS-Cas9.P2	8	sleep_gain	-19.115
2023-06-30_08-53-17_014aad|09	repo-Gal4>UAS-sgRNA-tim	8	sleep_gain	6.0294075930216025
2023-06-30_08-53-17_014aad|12	repo-Gal4>UAS-sgRNA-tim	8	sleep_gain	28.409242086316866
2023-06-30_08-53-17_014aad|16	repo-Gal4>UAS-sgRNA-tim	8	sleep_gain	33.441712631537776
2023-06-30_08-53-17_014aad|18	repo-Gal4>UAS-sgRNA-tim	8	sleep_gain	31.56125275860449
2023-07-01_10-11-05_030aad|12	repo-Gal4>UAS-sgRNA-tim	9	sleep_gain	58.00223312574701
2023-07-01_10-11-05_030aad|14	repo-Gal4>UAS-sgRNA-tim	9	sleep_gain	135.4182888184699
2023-07-01_10-11-05_030aad|18	repo-Gal4>UAS-sgRNA-tim	9	sleep_gain	64.91471698113207
2023-07-01_10-11-06_026aad|12	repo-Gal4>UAS-sgRNA-tim	9	sleep_gain	73.3404
2023-07-01_10-11-06_026aad|14	repo-Gal4>UAS-sgRNA-tim	9	sleep_gain	63.87247393770198
2023-07-01_10-11-06_026aad|16	repo-Gal4>UAS-sgRNA-tim	9	sleep_gain	96.67828623885512
2023-07-01_10-11-06_026aad|20	repo-Gal4>UAS-sgRNA-tim	9	sleep_gain	-3.30924
2023-07-03_09-59-48_052aad|03	repo-Gal4>UAS-Cas9.P2	10	sleep_gain	9.349622011850443
2023-07-03_09-59-48_052aad|05	repo-Gal4>UAS-Cas9.P2	10	sleep_gain	37.32482027998486
2023-07-03_09-59-48_052aad|07	repo-Gal4>UAS-Cas9.P2	10	sleep_gain	-2.99493
2023-07-09_09-27-48_011aad|03	repo-Gal4>UAS-sgRNA-tim; UAS-Cas9.P2	11	sleep_gain	41.182585498119494
2023-07-09_09-27-48_011aad|05	repo-Gal4>UAS-sgRNA-tim; UAS-Cas9.P2	11	sleep_gain	30.128575177118865
2023-07-09_09-27-48_011aad|07	repo-Gal4>UAS-sgRNA-tim; UAS-Cas9.P2	11	sleep_gain	-2.74372
2023-07-09_09-27-48_011aad|09	repo-Gal4>UAS-sgRNA-tim; UAS-Cas9.P2	11	sleep_gain	31.5586
2023-07-09_09-28-20_014aad|20	repo-Gal4>UAS-sgRNA-tim; UAS-Cas9.P2	11	sleep_gain	-27.8312
2023-07-19_10-07-22_015aad|01	repo-Gal4>UAS-sgRNA-tim; UAS-Cas9.P2	12	sleep_gain	15.734914518723578
2023-07-19_10-07-22_015aad|03	repo-Gal4>UAS-sgRNA-tim; UAS-Cas9.P2	12	sleep_gain	-24.869
2023-07-19_10-07-22_015aad|05	repo-Gal4>UAS-sgRNA-tim; UAS-Cas9.P2	12	sleep_gain	-25.5012
2023-07-19_10-07-22_015aad|07	repo-Gal4>UAS-sgRNA-tim; UAS-Cas9.P2	12	sleep_gain	-25.149
2023-07-19_10-07-22_015aad|09	repo-Gal4>UAS-Cyc-delta	12	sleep_gain	-19.976
2023-07-19_10-07-22_015aad|14	repo-Gal4>UAS-Cyc-delta	12	sleep_gain	13.620668209551326
2023-07-19_10-07-22_015aad|16	repo-Gal4>UAS-Cyc-delta	12	sleep_gain	10.235997794237448
2023-07-21_07-20-15_030aad|07	repo-Gal4>UAS-sgRNA-tim; UAS-Cas9.P2	13	sleep_gain	-11.0584
2023-07-21_07-20-15_030aad|12	repo-Gal4>UAS-Cyc-delta	13	sleep_gain	41.27738707059778
2023-07-21_07-20-15_030aad|16	repo-Gal4>UAS-Cyc-delta	13	sleep_gain	16.038995582003437
2023-07-21_07-20-15_030aad|20	repo-Gal4>UAS-Cyc-delta	13	sleep_gain	-25.0798
2023-07-21_07-20-56_014aad|03	repo-Gal4>UAS-Cyc-delta	13	sleep_gain	-14.8361
2023-07-21_07-20-56_014aad|07	repo-Gal4>UAS-Cyc-delta	13	sleep_gain	3.6726395519940525
2023-07-21_07-20-56_014aad|09	repo-Gal4>UAS-Cyc-delta	13	sleep_gain	12.761185225519569
2023-07-21_07-20-56_014aad|12	repo-Gal4>iso31	13	sleep_gain	-11.3521
2023-07-21_07-20-56_014aad|14	repo-Gal4>iso31	13	sleep_gain	-11.1104
2023-07-21_07-20-56_014aad|16	repo-Gal4>iso31	13	sleep_gain	13.018212317277737
2023-07-21_07-20-56_014aad|18	repo-Gal4>iso31	13	sleep_gain	28.008092035677116
2023-07-21_07-20-56_014aad|20	repo-Gal4>iso31	13	sleep_gain	4.127348022055955
2023-07-21_07-23-23_009aad|12	repo-Gal4>UAS-sgRNA-tim; UAS-Cas9.P2	13	sleep_gain	6.416210184621619
2023-07-21_07-23-23_009aad|16	repo-Gal4>UAS-sgRNA-tim; UAS-Cas9.P2	13	sleep_gain	42.01065124771759
2023-07-21_07-23-23_009aad|18	repo-Gal4>UAS-sgRNA-tim; UAS-Cas9.P2	13	sleep_gain	-7.0777
2023-07-21_07-23-23_009aad|20	repo-Gal4>UAS-sgRNA-tim; UAS-Cas9.P2	13	sleep_gain	49.429476303585574
2023-07-23_09-43-27_052aad|07	repo-Gal4>UAS-sgRNA-tim; UAS-Cas9.P2	14	sleep_gain	16.120970217992014
2023-07-23_09-43-27_052aad|12	repo-Gal4>UAS-sgRNA-vri-g; UAS-Cas9.P2	14	sleep_gain	-23.7821
2023-07-23_09-43-27_052aad|14	repo-Gal4>UAS-sgRNA-vri-g; UAS-Cas9.P2	14	sleep_gain	-6.37473
2023-07-23_09-43-27_052aad|16	repo-Gal4>UAS-sgRNA-vri-g; UAS-Cas9.P2	14	sleep_gain	18.378526194588368
2023-07-23_09-44-06_010aad|12	repo-Gal4>UAS-Cyc-delta	14	sleep_gain	18.48587440503608
2023-07-23_09-44-06_010aad|14	repo-Gal4>UAS-Cyc-delta	14	sleep_gain	73.41532319975434
2023-07-23_09-44-06_010aad|16	repo-Gal4>UAS-Cyc-delta	14	sleep_gain	-5.73131
2023-07-23_09-44-19_015aad|01	repo-Gal4>UAS-sgRNA-vri-g; UAS-Cas9.P2	14	sleep_gain	-23.4911
2023-07-23_09-44-19_015aad|03	repo-Gal4>UAS-sgRNA-vri-g; UAS-Cas9.P2	14	sleep_gain	13.22790635340769
2023-07-23_09-44-19_015aad|05	repo-Gal4>UAS-sgRNA-vri-g; UAS-Cas9.P2	14	sleep_gain	-5.86833
2023-07-23_09-44-19_015aad|12	repo-Gal4>UAS-sgRNA-tim; UAS-Cas9.P2	14	sleep_gain	1.0743129126362732
2023-07-23_09-44-19_015aad|14	repo-Gal4>UAS-sgRNA-tim; UAS-Cas9.P2	14	sleep_gain	59.146061371276936
2023-07-23_09-44-19_015aad|16	repo-Gal4>UAS-sgRNA-tim; UAS-Cas9.P2	14	sleep_gain	20.73702769657489
2023-07-23_09-44-19_015aad|20	repo-Gal4>UAS-sgRNA-tim; UAS-Cas9.P2	14	sleep_gain	26.384231652111474
2023-07-23_11-01-15_026aad|01	repo-Gal4>UAS-Cyc-delta	14	sleep_gain	12.926454782742198
2023-07-24_06-41-12_004aad|03	repo-Gal4>UAS-sgRNA-vri-g; UAS-Cas9.P2	15	sleep_gain	100.08646392367324
2023-07-24_06-41-12_004aad|05	repo-Gal4>UAS-sgRNA-vri-g; UAS-Cas9.P2	15	sleep_gain	133.6836252950677
2023-07-24_06-41-12_004aad|14	repo-Gal4>UAS-sgRNA-vri-g; UAS-Cas9.P2	15	sleep_gain	33.68217054263566
2023-07-24_06-41-12_004aad|20	repo-Gal4>UAS-sgRNA-vri-g; UAS-Cas9.P2	15	sleep_gain	34.903398926654745
2023-07-24_06-41-33_056aad|03	repo-Gal4>UAS-sgRNA-vri-g; UAS-Cas9.P2	15	sleep_gain	43.72809960486097
2023-07-24_06-41-33_056aad|05	repo-Gal4>UAS-sgRNA-vri-g; UAS-Cas9.P2	15	sleep_gain	6.342190256142715
2023-07-24_06-41-33_056aad|07	repo-Gal4>UAS-sgRNA-vri-g; UAS-Cas9.P2	15	sleep_gain	-0.820756
2023-07-24_06-41-33_056aad|14	repo-Gal4>UAS-sgRNA-cry-g; UAS-Cas9.P2	15	sleep_gain	93.73020309297561
2023-07-24_06-41-33_056aad|16	repo-Gal4>UAS-sgRNA-cry-g; UAS-Cas9.P2	15	sleep_gain	31.098565306502707
2023-07-24_06-41-33_056aad|18	repo-Gal4>UAS-sgRNA-cry-g; UAS-Cas9.P2	15	sleep_gain	63.43512304250558
2023-07-24_06-41-33_056aad|20	repo-Gal4>UAS-sgRNA-cry-g; UAS-Cas9.P2	15	sleep_gain	-1.97298
2023-07-24_08-48-12_040aad|14	repo-Gal4>UAS-sgRNA-tim; UAS-Cas9.P2	15	sleep_gain	56.6079
2023-07-24_08-48-12_040aad|16	repo-Gal4>UAS-sgRNA-tim; UAS-Cas9.P2	15	sleep_gain	61.63135846798326
2023-07-24_08-48-12_040aad|20	repo-Gal4>UAS-sgRNA-tim; UAS-Cas9.P2	15	sleep_gain	-26.9579
2023-07-24_08-54-15_042aad|09	repo-Gal4>UAS-sgRNA-tim; UAS-Cas9.P2	15	sleep_gain	10.728953843859514
2023-07-24_08-54-15_042aad|20	repo-Gal4>UAS-sgRNA-tim; UAS-Cas9.P2	15	sleep_gain	4.635942839391113
2023-07-26_07-15-31_011aad|01	repo-Gal4>UAS-sgRNA-tim; UAS-Cas9.P2	16	sleep_gain	-6.48095
2023-07-26_07-15-31_011aad|03	repo-Gal4>UAS-sgRNA-tim; UAS-Cas9.P2	16	sleep_gain	-58.0674
2023-07-26_07-15-31_011aad|05	repo-Gal4>UAS-sgRNA-tim; UAS-Cas9.P2	16	sleep_gain	-18.8433
2023-07-26_07-15-31_011aad|07	repo-Gal4>UAS-sgRNA-tim; UAS-Cas9.P2	16	sleep_gain	-11.6838
2023-07-26_07-15-31_011aad|12	repo-Gal4>UAS-sgRNA-vri-g; UAS-Cas9.P2	16	sleep_gain	-45.2375
2023-07-26_07-15-31_011aad|14	repo-Gal4>UAS-sgRNA-vri-g; UAS-Cas9.P2	16	sleep_gain	-4.09624
2023-07-26_07-15-31_011aad|18	repo-Gal4>UAS-sgRNA-vri-g; UAS-Cas9.P2	16	sleep_gain	58.4364
2023-07-26_07-16-13_014aad|03	repo-Gal4>UAS-sgRNA-vri-g; UAS-Cas9.P2	16	sleep_gain	-11.7659
2023-07-26_07-16-13_014aad|05	repo-Gal4>UAS-sgRNA-vri-g; UAS-Cas9.P2	16	sleep_gain	12.727277990042836
2023-07-26_07-16-13_014aad|12	repo-Gal4>UAS-sgRNA-cry-g; UAS-Cas9.P2	16	sleep_gain	72.10646920978834
2023-07-26_07-16-13_014aad|14	repo-Gal4>UAS-sgRNA-cry-g; UAS-Cas9.P2	16	sleep_gain	-49.46
2023-07-26_07-16-13_014aad|16	repo-Gal4>UAS-sgRNA-cry-g; UAS-Cas9.P2	16	sleep_gain	20.374591832814716
2023-07-26_07-16-13_014aad|18	repo-Gal4>UAS-sgRNA-cry-g; UAS-Cas9.P2	16	sleep_gain	38.541763701288616
2023-07-26_07-20-39_030aad|01	repo-Gal4>UAS-sgRNA-vri-g	16	sleep_gain	124.34432234432234
2023-07-26_07-20-39_030aad|09	repo-Gal4>iso31	16	sleep_gain	-8.08296
2023-07-26_07-20-39_030aad|20	repo-Gal4>UAS-sgRNA-vri-g; UAS-Cas9.P2	16	sleep_gain	-55.3749
2023-07-26_07-39-06_017aad|01	repo-Gal4>UAS-sgRNA-tim; UAS-Cas9.P2	16	sleep_gain	-13.8987
2023-07-26_07-39-06_017aad|05	repo-Gal4>UAS-sgRNA-tim; UAS-Cas9.P2	16	sleep_gain	3.873922941701963
2023-07-26_07-39-06_017aad|07	repo-Gal4>UAS-sgRNA-tim; UAS-Cas9.P2	16	sleep_gain	81.21089023336215
2023-07-26_07-39-06_017aad|09	repo-Gal4>UAS-sgRNA-tim; UAS-Cas9.P2	16	sleep_gain	14.716652261596067
2023-07-26_07-39-06_017aad|12	repo-Gal4>UAS-sgRNA-tim; UAS-Cas9.P2	16	sleep_gain	30.456352636127917
2023-07-26_07-39-06_017aad|14	repo-Gal4>UAS-sgRNA-vri-g; UAS-Cas9.P2	16	sleep_gain	58.26346874099682
2023-07-26_07-39-06_017aad|20	repo-Gal4>UAS-sgRNA-vri-g; UAS-Cas9.P2	16	sleep_gain	-17.0269
2023-07-27_07-27-34_052aad|01	repo-Gal4>UAS-sgRNA-vri-g; UAS-Cas9.P2	17	sleep_gain	10.491397696573301
2023-07-27_07-27-34_052aad|05	repo-Gal4>UAS-sgRNA-vri-g; UAS-Cas9.P2	17	sleep_gain	-15.7466
2023-07-27_07-27-34_052aad|07	repo-Gal4>UAS-sgRNA-vri-g; UAS-Cas9.P2	17	sleep_gain	-28.3059
2023-07-27_07-27-34_052aad|09	repo-Gal4>UAS-sgRNA-vri-g; UAS-Cas9.P2	17	sleep_gain	13.759785802293607
2023-07-27_07-27-34_052aad|12	repo-Gal4>UAS-Cas9.P2	17	sleep_gain	10.871576153919058
2023-07-27_07-27-34_052aad|14	repo-Gal4>UAS-Cas9.P2	17	sleep_gain	54.480475784285844
2023-07-27_07-27-34_052aad|16	repo-Gal4>UAS-Cas9.P2	17	sleep_gain	34.396226996847915
2023-07-27_07-27-34_052aad|18	repo-Gal4>UAS-Cas9.P2	17	sleep_gain	27.593450857738617
2023-07-27_07-27-55_026aad|01	repo-Gal4>UAS-sgRNA-vri-g	17	sleep_gain	79.57124171855898
2023-07-27_07-27-55_026aad|03	repo-Gal4>UAS-sgRNA-vri-g	17	sleep_gain	-32.6011
2023-07-27_07-27-55_026aad|05	repo-Gal4>UAS-sgRNA-tim; UAS-Cas9.P2	17	sleep_gain	8.770636071540267
2023-07-27_07-27-55_026aad|09	repo-Gal4>UAS-sgRNA-tim; UAS-Cas9.P2	17	sleep_gain	-16.5079
2023-07-27_07-27-55_026aad|12	repo-Gal4>UAS-sgRNA-vri-g; UAS-Cas9.P2	17	sleep_gain	-26.2847
2023-07-27_07-27-55_026aad|14	repo-Gal4>UAS-sgRNA-tim; UAS-Cas9.P2	17	sleep_gain	-38.4232
2023-07-27_07-28-08_010aad|03	repo-Gal4>UAS-sgRNA-tim; UAS-Cas9.P2	17	sleep_gain	29.965112970235047
2023-07-27_07-28-08_010aad|05	repo-Gal4>UAS-sgRNA-tim; UAS-Cas9.P2	17	sleep_gain	-24.0328
2023-07-27_07-28-08_010aad|07	repo-Gal4>UAS-sgRNA-tim; UAS-Cas9.P2	17	sleep_gain	-17.5239
2023-07-27_07-28-08_010aad|12	repo-Gal4>UAS-sgRNA-cry-g; UAS-Cas9.P2	17	sleep_gain	-42.0355
2023-07-27_07-28-08_010aad|14	repo-Gal4>UAS-sgRNA-cry-g; UAS-Cas9.P2	17	sleep_gain	-25.3657
2023-07-27_07-28-08_010aad|18	repo-Gal4>UAS-sgRNA-cry-g; UAS-Cas9.P2	17	sleep_gain	10.599766660975483
2023-07-27_07-28-08_010aad|20	repo-Gal4>UAS-sgRNA-cry-g; UAS-Cas9.P2	17	sleep_gain	12.637527744579138
2023-07-27_07-28-24_015aad|01	repo-Gal4>UAS-sgRNA-vri-g; UAS-Cas9.P2	17	sleep_gain	-15.5358
2023-07-27_07-28-24_015aad|03	repo-Gal4>UAS-sgRNA-vri-g; UAS-Cas9.P2	17	sleep_gain	-16.8901
2023-07-27_07-28-24_015aad|05	repo-Gal4>UAS-sgRNA-vri-g; UAS-Cas9.P2	17	sleep_gain	18.14340597916149
2023-07-27_07-28-24_015aad|12	repo-Gal4>UAS-Cas9.P2	17	sleep_gain	-1.26795
2023-07-27_07-28-24_015aad|14	repo-Gal4>UAS-Cas9.P2	17	sleep_gain	-7.4566
2023-07-28_09-38-31_056aad|05	repo-Gal4>UAS-Cas9.P2	18	sleep_gain	81.25455085816182
2023-07-28_09-38-31_056aad|07	repo-Gal4>UAS-Cas9.P2	18	sleep_gain	47.83699273074019
2023-07-28_09-38-31_056aad|14	repo-Gal4>UAS-Cas9.P2	18	sleep_gain	25.196018329308316
2023-07-28_09-40-23_032aad|01	repo-Gal4>UAS-sgRNA-cry-g; UAS-Cas9.P2	18	sleep_gain	26.59520981789389
2023-07-28_09-40-23_032aad|07	repo-Gal4>UAS-sgRNA-vri-g; UAS-Cas9.P2	18	sleep_gain	-14.0958
2023-07-28_09-40-23_032aad|12	repo-Gal4>UAS-sgRNA-tim; UAS-Cas9.P2	18	sleep_gain	-19.0529
2023-07-28_09-40-23_032aad|14	repo-Gal4>UAS-sgRNA-tim; UAS-Cas9.P2	18	sleep_gain	-70.5293
2023-07-28_09-40-23_032aad|16	repo-Gal4>UAS-sgRNA-tim; UAS-Cas9.P2	18	sleep_gain	13.76959619952494
2023-07-28_09-40-23_032aad|18	repo-Gal4>UAS-sgRNA-tim; UAS-Cas9.P2	18	sleep_gain	-27.0259
2023-07-28_09-40-23_032aad|20	repo-Gal4>UAS-sgRNA-tim; UAS-Cas9.P2	18	sleep_gain	59.07677414550599
2023-07-28_09-40-40_020aad|01	repo-Gal4>UAS-Cyc-delta	18	sleep_gain	129.54632894167133
2023-07-28_09-40-40_020aad|05	repo-Gal4>UAS-Cyc-delta	18	sleep_gain	95.46793349168647
2023-07-28_09-40-40_020aad|07	repo-Gal4>UAS-Cyc-delta	18	sleep_gain	40.29659182284901
2023-07-28_09-40-40_020aad|09	repo-Gal4>UAS-Cyc-delta	18	sleep_gain	19.62259541040391
2023-07-28_09-40-40_020aad|12	repo-Gal4>UAS-Cyc-delta	18	sleep_gain	136.8613533741572
2023-07-28_11-25-15_004aad|09	repo-Gal4>UAS-sgRNA-vri-g	18	sleep_gain	24.731644708356527
2023-08-14_07-40-55_010aad|01	repo-Gal4>iso31	19	sleep_gain	27.70923559568444
2023-08-14_07-40-55_010aad|03	repo-Gal4>iso31	19	sleep_gain	47.74730319026853
2023-08-14_07-40-55_010aad|05	repo-Gal4>iso31	19	sleep_gain	110.6260806365236
2023-08-14_07-40-55_010aad|07	repo-Gal4>iso31	19	sleep_gain	44.408528110375784
2023-08-14_07-40-55_010aad|09	repo-Gal4>iso31	19	sleep_gain	54.32541504093031
2023-08-14_07-40-55_010aad|12	repo-Gal4>UAS-sgRNA-cry-g	19	sleep_gain	29.48661158289344
2023-08-14_07-40-55_010aad|14	repo-Gal4>UAS-sgRNA-cry-g	19	sleep_gain	41.903259123249946
2023-08-14_07-40-55_010aad|16	repo-Gal4>UAS-sgRNA-cry-g	19	sleep_gain	39.31929462168157
2023-08-14_07-40-55_010aad|18	repo-Gal4>UAS-sgRNA-cry-g	19	sleep_gain	-9.72565
2023-08-14_07-40-55_010aad|20	repo-Gal4>UAS-sgRNA-cry-g	19	sleep_gain	-41.9993
2023-08-14_07-41-26_030aad|16	repo-Gal4>UAS-sgRNA-vri-g	19	sleep_gain	48.853325173398616
2023-08-14_07-41-53_015aad|01	repo-Gal4>iso31	19	sleep_gain	31.115243342516067
2023-08-14_07-41-53_015aad|03	repo-Gal4>iso31	19	sleep_gain	-20.6718
2023-08-14_07-41-53_015aad|05	repo-Gal4>iso31	19	sleep_gain	47.60892914262508
2023-08-14_07-41-53_015aad|07	repo-Gal4>iso31	19	sleep_gain	3.951514932120741
2023-08-14_07-41-53_015aad|09	repo-Gal4>iso31	19	sleep_gain	44.55064168201373
2023-08-14_07-41-53_015aad|14	repo-Gal4>UAS-sgRNA-cry-g	19	sleep_gain	-28.5442
2023-08-14_07-41-53_015aad|16	repo-Gal4>UAS-sgRNA-cry-g	19	sleep_gain	73.2086
2023-08-14_07-41-53_015aad|18	repo-Gal4>UAS-sgRNA-cry-g	19	sleep_gain	-30.9633
2023-08-14_07-41-53_015aad|20	repo-Gal4>UAS-sgRNA-cry-g	19	sleep_gain	-8.09479
2023-08-14_07-42-02_056aad|03	repo-Gal4>UAS-sgRNA-vri-g	19	sleep_gain	-0.519313
2023-08-14_07-42-02_056aad|07	repo-Gal4>iso31	19	sleep_gain	91.2032
2023-08-14_07-42-02_056aad|14	repo-Gal4>iso31	19	sleep_gain	53.06996805219285
2023-08-14_07-42-02_056aad|16	repo-Gal4>iso31	19	sleep_gain	66.71570127783303
2023-08-15_07-24-20_014aad|03	repo-Gal4>iso31	20	sleep_gain	66.17710694665173
2023-08-15_07-24-20_014aad|05	repo-Gal4>iso31	20	sleep_gain	-13.9781
2023-08-15_07-24-20_014aad|07	repo-Gal4>iso31	20	sleep_gain	22.380375171694695
2023-08-15_07-24-20_014aad|09	repo-Gal4>iso31	20	sleep_gain	5.742120016017381
2023-08-15_07-24-20_014aad|12	repo-Gal4>UAS-sgRNA-cry-g	20	sleep_gain	-22.4905
2023-08-15_07-24-20_014aad|14	repo-Gal4>UAS-sgRNA-cry-g	20	sleep_gain	63.94589099485272
2023-08-15_07-24-20_014aad|16	repo-Gal4>UAS-sgRNA-cry-g	20	sleep_gain	48.76827237756215
2023-08-15_07-24-20_014aad|18	repo-Gal4>UAS-sgRNA-cry-g	20	sleep_gain	22.385255191418082
2023-08-15_07-24-20_014aad|20	repo-Gal4>UAS-sgRNA-cry-g	20	sleep_gain	42.33869679333562
2023-08-15_07-24-20_017aad|01	repo-Gal4>iso31	20	sleep_gain	-14.2713
2023-08-15_07-24-20_017aad|03	repo-Gal4>iso31	20	sleep_gain	78.08485427892694
2023-08-15_07-24-20_017aad|05	repo-Gal4>iso31	20	sleep_gain	18.077659342016503
2023-08-15_07-24-20_017aad|07	repo-Gal4>iso31	20	sleep_gain	83.01444814909807
2023-08-15_07-24-20_017aad|09	repo-Gal4>iso31	20	sleep_gain	47.44242113362401
2023-08-15_07-24-20_017aad|12	repo-Gal4>UAS-sgRNA-vri-g	20	sleep_gain	9.202915277421567
2023-08-15_07-24-20_017aad|14	repo-Gal4>UAS-sgRNA-vri-g	20	sleep_gain	16.546336667521572
2023-08-15_07-24-20_017aad|16	repo-Gal4>UAS-sgRNA-vri-g	20	sleep_gain	80.63986492262973
2023-08-15_07-24-20_017aad|18	repo-Gal4>UAS-sgRNA-vri-g	20	sleep_gain	-7.03185
2023-08-15_07-24-41_032aad|01	repo-Gal4>iso31	20	sleep_gain	-16.1909
2023-08-15_07-24-41_032aad|03	repo-Gal4>iso31	20	sleep_gain	52.47541699912608
2023-08-15_07-24-41_032aad|05	repo-Gal4>iso31	20	sleep_gain	33.74225844446978
2023-08-15_07-24-41_032aad|07	repo-Gal4>iso31	20	sleep_gain	-37.5287
2023-08-15_07-24-41_032aad|09	repo-Gal4>iso31	20	sleep_gain	76.16256305035479
2023-08-15_07-24-41_032aad|12	repo-Gal4>iso31	20	sleep_gain	45.53647970816232
2023-08-15_07-24-41_032aad|14	repo-Gal4>UAS-sgRNA-cry-g	20	sleep_gain	-6.48111
2023-08-15_07-24-41_032aad|16	repo-Gal4>UAS-sgRNA-cry-g	20	sleep_gain	9.032505034385792
2023-08-15_07-24-41_032aad|18	repo-Gal4>UAS-sgRNA-cry-g	20	sleep_gain	91.90358676241497
2023-08-15_07-24-41_032aad|20	repo-Gal4>UAS-sgRNA-cry-g	20	sleep_gain	-22.8654
2023-08-15_07-24-49_020aad|01	repo-Gal4>iso31	20	sleep_gain	66.445
2023-08-15_07-24-49_020aad|03	repo-Gal4>iso31	20	sleep_gain	26.500399406595918
2023-08-15_07-24-49_020aad|05	repo-Gal4>iso31	20	sleep_gain	40.83470272737644
2023-08-15_07-24-49_020aad|07	repo-Gal4>iso31	20	sleep_gain	46.411388793792085
2023-08-15_07-24-49_020aad|09	repo-Gal4>iso31	20	sleep_gain	-37.0419
2023-08-15_07-24-49_020aad|12	repo-Gal4>UAS-sgRNA-vri-g	20	sleep_gain	24.75459317585303
2023-08-15_07-24-49_020aad|14	repo-Gal4>UAS-sgRNA-vri-g	20	sleep_gain	47.034348967248675
2023-08-15_07-24-49_020aad|16	repo-Gal4>UAS-sgRNA-vri-g	20	sleep_gain	-31.0879
2023-08-15_07-24-49_020aad|18	repo-Gal4>iso31	20	sleep_gain	60.6018
2023-08-15_07-24-49_020aad|20	repo-Gal4>iso31	20	sleep_gain	10.356489422527154
2023-08-16_07-55-02_011aad|01	repo-Gal4>iso31	21	sleep_gain	63.06604961591741
2023-08-16_07-55-02_011aad|03	repo-Gal4>iso31	21	sleep_gain	4.577635058556858
2023-08-16_07-55-02_011aad|05	repo-Gal4>iso31	21	sleep_gain	33.59679247421512
2023-08-16_07-55-02_011aad|07	repo-Gal4>iso31	21	sleep_gain	24.277735801536338
2023-08-16_07-55-02_011aad|09	repo-Gal4>iso31	21	sleep_gain	-5.08085
2023-08-16_07-55-02_011aad|12	repo-Gal4>UAS-sgRNA-cry-g	21	sleep_gain	44.70381564034757
2023-08-16_07-55-02_011aad|14	repo-Gal4>UAS-sgRNA-cry-g	21	sleep_gain	-6.38434
2023-08-16_07-55-02_011aad|16	repo-Gal4>UAS-sgRNA-cry-g	21	sleep_gain	46.84296688074549
2023-08-16_07-55-02_011aad|18	repo-Gal4>UAS-sgRNA-cry-g	21	sleep_gain	120.05780128447299
2023-08-16_07-55-25_009aad|07	repo-Gal4>UAS-sgRNA-cry-g	21	sleep_gain	-0.510622
2023-08-16_07-55-25_009aad|12	repo-Gal4>UAS-sgRNA-cry-g	21	sleep_gain	43.56916099773242
2023-08-16_07-55-25_009aad|14	repo-Gal4>UAS-sgRNA-cry-g	21	sleep_gain	45.087067216193404
2023-08-16_07-55-25_009aad|18	repo-Gal4>UAS-sgRNA-cry-g	21	sleep_gain	-29.8628
2023-08-16_07-55-25_009aad|20	repo-Gal4>UAS-sgRNA-cry-g	21	sleep_gain	69.21768707482994
2023-08-16_07-55-35_026aad|01	repo-Gal4>iso31	21	sleep_gain	76.4386
2023-08-16_07-55-35_026aad|03	repo-Gal4>iso31	21	sleep_gain	102.36855345911951
2023-08-16_07-55-35_026aad|05	repo-Gal4>UAS-sgRNA-vri-g	21	sleep_gain	21.928652321630793
2023-08-16_07-55-35_026aad|07	repo-Gal4>UAS-sgRNA-vri-g	21	sleep_gain	29.15270440251573
2023-08-16_07-55-35_026aad|09	repo-Gal4>UAS-sgRNA-vri-g	21	sleep_gain	101.84528301886793
2023-08-16_07-55-35_026aad|12	repo-Gal4>UAS-sgRNA-vri-g	21	sleep_gain	130.22377358490564
2023-08-16_07-55-35_026aad|14	repo-Gal4>UAS-sgRNA-vri-g	21	sleep_gain	37.23132075471699
2023-08-16_07-55-35_026aad|16	repo-Gal4>UAS-sgRNA-vri-g	21	sleep_gain	89.96830188679246
2023-08-16_07-55-35_026aad|18	repo-Gal4>UAS-sgRNA-vri-g	21	sleep_gain	5.32063
2023-08-16_07-55-35_026aad|20	repo-Gal4>UAS-sgRNA-vri-g	21	sleep_gain	55.550943396226415
2023-08-16_07-55-43_052aad|16	repo-Gal4>UAS-sgRNA-vri-g	21	sleep_gain	41.0167
2023-08-16_07-55-43_052aad|18	repo-Gal4>UAS-sgRNA-vri-g	21	sleep_gain	7.293251734602645
2023-08-16_07-55-43_052aad|20	repo-Gal4>UAS-sgRNA-vri-g	21	sleep_gain	91.45591995063036
2023-08-18_07-35-29_010aad|01	repo-Gal4>UAS-sgRNA-vri-g	22	sleep_gain	96.15942087833751
2023-08-18_07-35-29_010aad|03	repo-Gal4>UAS-sgRNA-vri-g	22	sleep_gain	85.60011910884926
2023-08-18_07-35-29_010aad|05	repo-Gal4>UAS-sgRNA-vri-g	22	sleep_gain	77.09238806778194
2023-08-18_07-35-29_010aad|07	repo-Gal4>UAS-sgRNA-vri-g	22	sleep_gain	70.56169129987549
2023-08-18_07-35-29_010aad|09	repo-Gal4>UAS-sgRNA-vri-g	22	sleep_gain	95.77432191002111
2023-08-18_07-35-29_010aad|14	repo-Gal4>UAS-sgRNA-vri-g	22	sleep_gain	107.64333667199048
2023-08-18_07-35-29_010aad|16	repo-Gal4>UAS-sgRNA-cry-g	22	sleep_gain	17.328298413729627
2023-08-18_07-35-29_010aad|18	repo-Gal4>UAS-sgRNA-cry-g	22	sleep_gain	146.1733015580711
2023-08-18_07-35-29_010aad|20	repo-Gal4>UAS-sgRNA-cry-g	22	sleep_gain	48.22657751549768
2023-08-18_07-35-56_030aad|16	repo-Gal4>UAS-sgRNA-cry-g	22	sleep_gain	39.49531278168379
2023-08-18_07-35-56_030aad|18	repo-Gal4>UAS-sgRNA-cry-g	22	sleep_gain	-9.88471
2023-08-18_07-36-23_015aad|01	repo-Gal4>UAS-sgRNA-vri-g	22	sleep_gain	14.140536149471984
2023-08-18_07-36-23_015aad|03	repo-Gal4>UAS-sgRNA-vri-g	22	sleep_gain	-29.3464
2023-08-18_07-36-23_015aad|05	repo-Gal4>UAS-sgRNA-vri-g	22	sleep_gain	82.13820445363658
2023-08-18_07-36-23_015aad|07	repo-Gal4>UAS-sgRNA-vri-g	22	sleep_gain	-1.84667
2023-08-18_07-36-23_015aad|09	repo-Gal4>UAS-sgRNA-vri-g	22	sleep_gain	57.72387298319744
2023-08-18_07-36-23_015aad|14	repo-Gal4>UAS-sgRNA-cry-g	22	sleep_gain	-4.49491
2023-08-18_07-36-23_015aad|16	repo-Gal4>UAS-sgRNA-cry-g	22	sleep_gain	16.412271533423542
2023-08-18_07-36-23_015aad|18	repo-Gal4>UAS-sgRNA-cry-g	22	sleep_gain	-1.43158
2023-08-18_07-36-23_015aad|20	repo-Gal4>UAS-sgRNA-cry-g	22	sleep_gain	0.9417808563846393
2023-08-18_07-45-22_004aad|03	repo-Gal4>UAS-sgRNA-cry-g	22	sleep_gain	32.87948676303395
2023-08-18_07-45-22_004aad|05	repo-Gal4>UAS-sgRNA-cry-g	22	sleep_gain	41.31909479724973
2023-08-18_07-45-22_004aad|07	repo-Gal4>UAS-sgRNA-cry-g	22	sleep_gain	-29.8392
2023-08-18_07-45-22_004aad|09	repo-Gal4>UAS-sgRNA-cry-g	22	sleep_gain	29.860944182772997
2023-08-20_08-12-24_011aad|01	repo-Gal4>UAS-sgRNA-vri-g	23	sleep_gain	-40.4214
2023-08-20_08-12-24_011aad|03	repo-Gal4>UAS-sgRNA-vri-g	23	sleep_gain	46.541440899056795
2023-08-20_08-12-24_011aad|05	repo-Gal4>UAS-sgRNA-vri-g	23	sleep_gain	13.817178406582386
2023-08-20_08-12-24_011aad|07	repo-Gal4>UAS-sgRNA-vri-g	23	sleep_gain	30.787979129038746
2023-08-20_08-12-24_011aad|09	repo-Gal4>UAS-sgRNA-vri-g	23	sleep_gain	50.3216
2023-08-20_08-12-24_011aad|12	repo-Gal4>UAS-sgRNA-vri-g	23	sleep_gain	29.9466
2023-08-20_08-12-29_052aad|12	repo-Gal4>UAS-sgRNA-cry-g	23	sleep_gain	19.78520177122141
2023-08-20_08-12-29_052aad|14	repo-Gal4>UAS-Cas9.P2	23	sleep_gain	46.00089690036253
2023-08-21_08-12-47_009aad|12	repo-Gal4>iso31	24	sleep_gain	91.27980794247735
2023-08-21_08-12-47_009aad|14	repo-Gal4>iso31	24	sleep_gain	124.2190803945221
2023-08-21_08-12-47_009aad|16	repo-Gal4>iso31	24	sleep_gain	161.87549374393907
2023-08-21_08-12-47_009aad|18	repo-Gal4>iso31	24	sleep_gain	64.85896753592337
2023-08-21_08-12-47_009aad|20	repo-Gal4>iso31	24	sleep_gain	55.26831287400363
2023-08-21_08-13-09_020aad|12	repo-Gal4>iso31	24	sleep_gain	37.92716609912977
2023-08-21_08-13-09_020aad|14	repo-Gal4>iso31	24	sleep_gain	-7.12902
2023-08-21_08-13-09_020aad|16	repo-Gal4>iso31	24	sleep_gain	55.593832765796435
2023-08-21_08-13-09_020aad|18	repo-Gal4>iso31	24	sleep_gain	27.339197881195616
2023-08-21_08-13-09_020aad|20	repo-Gal4>iso31	24	sleep_gain	21.6061
2023-08-24_07-27-25_010aad|05	repo-Gal4>UAS-sgRNA-cry-g; UAS-Cas9.P2	25	sleep_gain	15.264331210191088
2023-08-24_07-27-25_010aad|07	repo-Gal4>UAS-sgRNA-cry-g; UAS-Cas9.P2	25	sleep_gain	40.84904592912616
2023-08-24_07-30-25_017aad|03	repo-Gal4>UAS-Cas9.P2	25	sleep_gain	65.57300227649806
2023-08-24_07-30-25_017aad|05	repo-Gal4>UAS-Cas9.P2	25	sleep_gain	43.47066543152695
2023-08-25_08-17-12_011aad|12	repo-Gal4>UAS-sgRNA-cry-g; UAS-Cas9.P2	26	sleep_gain	8.418441581207816
2023-08-25_08-17-12_011aad|14	repo-Gal4>UAS-sgRNA-cry-g; UAS-Cas9.P2	26	sleep_gain	18.260168302945303
2023-08-25_08-17-12_011aad|16	repo-Gal4>UAS-sgRNA-cry-g; UAS-Cas9.P2	26	sleep_gain	-31.0404
2023-08-25_08-17-12_011aad|18	repo-Gal4>UAS-sgRNA-cry-g; UAS-Cas9.P2	26	sleep_gain	18.371836830109288
2023-08-25_08-17-54_052aad|20	repo-Gal4>UAS-Cyc-delta	26	sleep_gain	27.317265556529364
2023-08-25_08-26-05_030aad|14	repo-Gal4>UAS-sgRNA-cry-g; UAS-Cas9.P2	26	sleep_gain	85.22284709846426
2023-08-25_08-26-05_030aad|16	repo-Gal4>UAS-sgRNA-cry-g; UAS-Cas9.P2	26	sleep_gain	-36.464
2023-08-25_08-26-05_030aad|18	repo-Gal4>UAS-sgRNA-cry-g; UAS-Cas9.P2	26	sleep_gain	64.69033568027112
2023-08-25_08-26-05_030aad|20	repo-Gal4>UAS-sgRNA-cry-g; UAS-Cas9.P2	26	sleep_gain	-16.705
2023-08-27_13-07-57_009aad|14	repo-Gal4>UAS-Cyc-delta	27	sleep_gain	-16.536
2023-08-27_13-07-57_009aad|18	repo-Gal4>UAS-Cyc-delta	27	sleep_gain	101.52583658507744
2023-08-27_13-08-22_020aad|01	repo-Gal4>UAS-Cyc-delta	27	sleep_gain	23.949212654277197
2023-08-27_13-08-31_032aad|12	repo-Gal4>UAS-Cyc-delta	27	sleep_gain	15.80408423739631
2023-08-27_13-08-31_032aad|14	repo-Gal4>UAS-Cyc-delta	27	sleep_gain	8.992873856626254
2023-08-27_13-08-31_032aad|16	repo-Gal4>UAS-Cyc-delta	27	sleep_gain	26.7895
2023-08-27_13-08-31_032aad|18	repo-Gal4>UAS-Cyc-delta	27	sleep_gain	-27.1942
2023-08-27_13-08-31_032aad|20	repo-Gal4>UAS-Cyc-delta	27	sleep_gain	13.377304964539007
2023-08-28_07-04-33_010aad|03	repo-Gal4>UAS-Cyc-delta	28	sleep_gain	-10.0091
2023-08-28_07-04-33_010aad|05	repo-Gal4>UAS-Cyc-delta	28	sleep_gain	-10.0126
2023-08-28_07-04-33_010aad|07	repo-Gal4>UAS-Cyc-delta	28	sleep_gain	110.32312925170069
2023-08-28_07-04-33_010aad|12	repo-Gal4>UAS-Cyc-delta	28	sleep_gain	10.521541950113374
2023-08-28_07-04-33_010aad|14	repo-Gal4>UAS-Cyc-delta	28	sleep_gain	-4.9599
2023-08-28_07-05-12_017aad|12	repo-Gal4>UAS-Cyc-delta	28	sleep_gain	89.74149659863946
2023-08-28_07-05-31_015aad|01	repo-Gal4>UAS-Cyc-delta	28	sleep_gain	1.5443890839089534
2023-08-28_07-05-31_015aad|03	repo-Gal4>UAS-Cyc-delta	28	sleep_gain	-60.6941
2023-08-28_07-05-31_015aad|05	repo-Gal4>UAS-Cyc-delta	28	sleep_gain	22.21018759672367
2023-08-28_07-05-31_015aad|07	repo-Gal4>UAS-Cyc-delta	28	sleep_gain	28.37070592676482
2023-08-28_07-05-31_015aad|09	repo-Gal4>UAS-Cyc-delta	28	sleep_gain	1.8204291889932875
2023-08-30_07-30-37_052aad|01	repo-Gal4>UAS-Cyc-delta	29	sleep_gain	-6.52533
2023-08-30_07-30-37_052aad|03	repo-Gal4>UAS-Cyc-delta	29	sleep_gain	90.78585096495544
2023-08-30_07-30-37_052aad|05	repo-Gal4>UAS-Cyc-delta	29	sleep_gain	19.13796402602371
2023-08-30_07-30-46_014aad|07	repo-Gal4>UAS-Cyc-delta	29	sleep_gain	44.01971690425833
2023-08-30_07-30-46_014aad|09	repo-Gal4>UAS-Cyc-delta	29	sleep_gain	7.375416495504126
2023-08-30_07-30-46_014aad|14	repo-Gal4>UAS-Cyc-delta	29	sleep_gain	41.7639
2023-08-30_07-30-46_014aad|16	repo-Gal4>UAS-Cyc-delta	29	sleep_gain	-59.9081
2023-08-30_07-30-46_014aad|18	repo-Gal4>UAS-Cyc-delta	29	sleep_gain	50.60242742332295
2023-08-30_07-30-46_014aad|20	repo-Gal4>UAS-Cyc-delta	29	sleep_gain	-50.2272
2023-08-30_07-30-46_030aad|05	repo-Gal4>UAS-Cyc-delta	29	sleep_gain	23.128835920985523
2023-09-01_07-23-05_026aad|01	repo-Gal4>UAS-sgRNA-cry-g; UAS-Cas9.P2	30	sleep_gain	29.165454965091456
2023-09-01_07-23-05_026aad|03	repo-Gal4>UAS-sgRNA-cry-g; UAS-Cas9.P2	30	sleep_gain	61.667024555813384
2023-09-01_07-23-05_026aad|05	repo-Gal4>UAS-sgRNA-cry-g; UAS-Cas9.P2	30	sleep_gain	-14.5897
2023-09-01_07-23-05_026aad|07	repo-Gal4>UAS-sgRNA-cry-g; UAS-Cas9.P2	30	sleep_gain	85.1719
2023-09-01_07-23-05_026aad|09	repo-Gal4>UAS-sgRNA-cry-g; UAS-Cas9.P2	30	sleep_gain	100.75856697819316
2023-09-01_07-23-10_032aad|09	repo-Gal4>UAS-sgRNA-cry-g; UAS-Cas9.P2	30	sleep_gain	-43.189
2023-09-01_07-23-10_032aad|12	repo-Gal4>UAS-sgRNA-cry-g; UAS-Cas9.P2	30	sleep_gain	-52.6213
2023-09-01_07-23-10_032aad|14	repo-Gal4>UAS-sgRNA-cry-g; UAS-Cas9.P2	30	sleep_gain	-21.214
2023-09-01_07-24-01_009aad|12	repo-Gal4>UAS-sgRNA-cry-g; UAS-Cas9.P2	30	sleep_gain	38.22170301142263
2023-09-01_07-24-01_009aad|14	repo-Gal4>UAS-sgRNA-cry-g; UAS-Cas9.P2	30	sleep_gain	89.63458986696206
2023-09-01_07-24-01_009aad|18	repo-Gal4>UAS-sgRNA-cry-g; UAS-Cas9.P2	30	sleep_gain	48.636033229491176
2023-09-07_08-45-49_004aad|12	repo-Gal4>UAS-sgRNA-cry-g; UAS-Cas9.P2	32	sleep_gain	10.504101981572632
2023-09-11_07-47-42_015aad|01	repo-Gal4>UAS-sgRNA-tim; UAS-Cas9.P2	33	sleep_gain	62.54085424112672
2023-09-11_07-47-42_015aad|03	repo-Gal4>UAS-sgRNA-tim; UAS-Cas9.P2	33	sleep_gain	45.076801926996474
2023-09-11_07-47-42_015aad|07	repo-Gal4>UAS-sgRNA-tim; UAS-Cas9.P2	33	sleep_gain	-18.9699

## Sheet: Ext_Fig_1
machine_name	date	region_id	DGRP	age	replicate_SD	motor	dataset	quality	reference_hour	velocity_correction_coefficient
ETHOSCOPE_013	2019-06-10	1	287	5	8	Control	LDLD2	A	6	0.003
ETHOSCOPE_013	2019-06-10	2	287	5	9	Control	LDLD2	A	6	0.003
ETHOSCOPE_013	2019-06-10	3	287	5	10	Control	LDLD2	A	6	0.003
ETHOSCOPE_013	2019-06-10	4	287	5	11	Control	LDLD2	A	6	0.003
ETHOSCOPE_013	2019-06-10	5	287	5	12	Control	LDLD2	A	6	0.003
ETHOSCOPE_013	2019-06-10	6	287	5	13	Control	LDLD2	A	6	0.003
ETHOSCOPE_013	2019-06-10	7	287	5	14	Control	LDLD2	A	6	0.003
ETHOSCOPE_013	2019-06-10	8	287	5	15	Control	LDLD2	A	6	0.003
ETHOSCOPE_013	2019-06-10	9	287	5	16	Control	LDLD2	A	6	0.003
ETHOSCOPE_015	2019-06-17	3	892	5	10	Control	LDLD2	A	6	0.003
ETHOSCOPE_015	2019-06-17	4	892	5	11	Control	LDLD2	A	6	0.003
ETHOSCOPE_015	2019-06-17	5	892	5	12	Control	LDLD2	A	6	0.003
ETHOSCOPE_015	2019-06-17	6	892	5	13	Control	LDLD2	A	6	0.003
ETHOSCOPE_015	2019-06-17	7	892	5	14	Control	LDLD2	A	6	0.003
ETHOSCOPE_015	2019-06-17	8	892	5	15	Control	LDLD2	A	6	0.003
ETHOSCOPE_015	2019-06-17	9	892	5	16	Control	LDLD2	A	6	0.003
ETHOSCOPE_001	2019-03-04	6	861	5	1	Control	LDLD	D	7	0.003
ETHOSCOPE_001	2019-03-04	7	861	5	2	Control	LDLD	D	7	0.003
ETHOSCOPE_001	2019-03-04	8	861	5	3	Control	LDLD	D	7	0.003
ETHOSCOPE_001	2019-03-04	9	861	5	4	Control	LDLD	D	7	0.003
ETHOSCOPE_001	2019-03-04	13	313	5	1	Control	LDLD	A	7	0.003
ETHOSCOPE_001	2019-03-04	14	313	5	2	Control	LDLD	A	7	0.003
ETHOSCOPE_001	2019-03-04	15	313	5	3	Control	LDLD	A	7	0.003
ETHOSCOPE_001	2019-03-04	19	441	5	1	Control	LDLD	A	7	0.003
ETHOSCOPE_001	2019-03-04	20	441	5	2	Control	LDLD	A	7	0.003
ETHOSCOPE_003	2019-03-04	6	57	5	1	Control	LDLD	D	7	0.003
ETHOSCOPE_003	2019-03-04	7	57	5	2	Control	LDLD	D	7	0.003
ETHOSCOPE_003	2019-03-04	9	57	5	1	Control	LDLD	D	7	0.003
ETHOSCOPE_002	2019-03-05	3	861	5	5	Control	LDLD	D	7	0.003
ETHOSCOPE_002	2019-03-05	4	861	5	6	Control	LDLD	D	7	0.003
ETHOSCOPE_002	2019-03-05	5	861	5	7	Control	LDLD	D	7	0.003
ETHOSCOPE_002	2019-03-05	6	861	5	8	Control	LDLD	D	7	0.003
ETHOSCOPE_002	2019-03-05	9	380	5	1	Control	LDLD	D	7	0.003
ETHOSCOPE_002	2019-03-05	10	380	5	2	Control	LDLD	D	7	0.003
ETHOSCOPE_002	2019-03-05	13	313	5	4	Control	LDLD	A	7	0.003
ETHOSCOPE_002	2019-03-05	14	313	5	5	Control	LDLD	A	7	0.003
ETHOSCOPE_002	2019-03-05	15	57	5	3	Control	LDLD	D	7	0.003
ETHOSCOPE_002	2019-03-05	16	57	5	4	Control	LDLD	D	7	0.003
ETHOSCOPE_002	2019-03-05	17	57	5	5	Control	LDLD	D	7	0.003
ETHOSCOPE_001	2019-03-11	8	287	5	1	Control	LDLD	A	7	0.003
ETHOSCOPE_001	2019-03-11	9	287	5	2	Control	LDLD	A	7	0.003
ETHOSCOPE_001	2019-03-11	10	287	5	3	Control	LDLD	A	7	0.003
ETHOSCOPE_001	2019-03-11	11	287	5	4	Control	LDLD	A	7	0.003
ETHOSCOPE_001	2019-03-11	15	801	5	1	Control	LDLD	D	7	0.003
ETHOSCOPE_001	2019-03-11	17	837	5	1	Control	LDLD	D	7	0.003
ETHOSCOPE_001	2019-03-11	18	837	5	2	Control	LDLD	D	7	0.003
ETHOSCOPE_001	2019-03-11	19	837	5	3	Control	LDLD	D	7	0.003
ETHOSCOPE_001	2019-03-11	20	837	5	4	Control	LDLD	D	7	0.003
ETHOSCOPE_002	2019-03-11	4	861	5	9	Control	LDLD	D	7	0.003
ETHOSCOPE_002	2019-03-11	5	861	5	10	Control	LDLD	D	7	0.003
ETHOSCOPE_002	2019-03-11	6	861	5	11	Control	LDLD	D	7	0.003
ETHOSCOPE_002	2019-03-11	9	88	5	1	Control	LDLD	A	7	0.003
ETHOSCOPE_002	2019-03-11	10	88	5	2	Control	LDLD	A	7	0.003
ETHOSCOPE_002	2019-03-11	13	228	5	1	Control	LDLD	B	7	0.003
ETHOSCOPE_002	2019-03-11	14	228	5	2	Control	LDLD	B	7	0.003
ETHOSCOPE_002	2019-03-11	20	57	5	6	Control	LDLD	D	7	0.003
ETHOSCOPE_003	2019-03-11	1	41	5	1	Control	LDLD	B	7	0.003
ETHOSCOPE_003	2019-03-11	9	158	5	1	Control	LDLD	C	7	0.003
ETHOSCOPE_003	2019-03-11	10	158	5	2	Control	LDLD	C	7	0.003
ETHOSCOPE_003	2019-03-11	11	158	5	3	Control	LDLD	C	7	0.003
ETHOSCOPE_003	2019-03-11	12	158	5	4	Control	LDLD	C	7	0.003
ETHOSCOPE_003	2019-03-11	13	158	5	5	Control	LDLD	C	7	0.003
ETHOSCOPE_003	2019-03-11	14	158	5	6	Control	LDLD	C	7	0.003
ETHOSCOPE_003	2019-03-11	17	383	5	1	Control	LDLD	D	7	0.003
ETHOSCOPE_003	2019-03-11	18	383	5	2	Control	LDLD	D	7	0.003
ETHOSCOPE_003	2019-03-11	19	383	5	3	Control	LDLD	D	7	0.003
ETHOSCOPE_003	2019-03-11	20	383	5	4	Control	LDLD	D	7	0.003
ETHOSCOPE_004	2019-03-11	7	517	5	1	Control	LDLD	D	7	0.003
ETHOSCOPE_004	2019-03-11	8	517	5	2	Control	LDLD	D	7	0.003
ETHOSCOPE_004	2019-03-11	14	379	5	1	Control	LDLD	A	7	0.003
ETHOSCOPE_004	2019-03-11	15	379	5	2	Control	LDLD	A	7	0.003
ETHOSCOPE_004	2019-03-11	19	360	5	1	Control	LDLD	D	7	0.003
ETHOSCOPE_004	2019-03-11	20	360	5	2	Control	LDLD	D	7	0.003
ETHOSCOPE_010	2019-03-11	3	405	5	1	Control	LDLD	E	7	0.003
ETHOSCOPE_010	2019-03-11	4	405	5	2	Control	LDLD	E	7	0.003
ETHOSCOPE_010	2019-03-11	9	441	5	3	Control	LDLD	A	7	0.003
ETHOSCOPE_010	2019-03-11	11	716	5	1	Control	LDLD	D	7	0.003
ETHOSCOPE_010	2019-03-11	12	716	5	2	Control	LDLD	D	7	0.003
ETHOSCOPE_010	2019-03-11	13	359	5	1	Control	LDLD	A	7	0.003
ETHOSCOPE_010	2019-03-11	14	359	5	2	Control	LDLD	A	7	0.003
ETHOSCOPE_010	2019-03-11	15	313	5	6	Control	LDLD	A	7	0.003
ETHOSCOPE_011	2019-03-12	1	441	5	4	Control	LDLD	A	7	0.003
ETHOSCOPE_011	2019-03-12	2	441	5	5	Control	LDLD	A	7	0.003
ETHOSCOPE_011	2019-03-12	3	441	5	6	Control	LDLD	A	7	0.003
ETHOSCOPE_011	2019-03-12	4	441	5	7	Control	LDLD	A	7	0.003
ETHOSCOPE_011	2019-03-12	5	441	5	8	Control	LDLD	A	7	0.003
ETHOSCOPE_011	2019-03-12	8	88	5	3	Control	LDLD	A	7	0.003
ETHOSCOPE_011	2019-03-12	9	88	5	4	Control	LDLD	A	7	0.003
ETHOSCOPE_011	2019-03-12	10	88	5	5	Control	LDLD	A	7	0.003
ETHOSCOPE_011	2019-03-12	11	88	5	6	Control	LDLD	A	7	0.003
ETHOSCOPE_011	2019-03-12	12	88	5	7	Control	LDLD	A	7	0.003
ETHOSCOPE_011	2019-03-12	15	517	5	3	Control	LDLD	D	7	0.003
ETHOSCOPE_011	2019-03-12	16	517	5	4	Control	LDLD	D	7	0.003
ETHOSCOPE_011	2019-03-12	19	405	5	3	Control	LDLD	E	7	0.003
ETHOSCOPE_011	2019-03-12	20	405	5	4	Control	LDLD	E	7	0.003
ETHOSCOPE_012	2019-03-12	6	439	5	1	Control	LDLD	D	7	0.003
ETHOSCOPE_012	2019-03-12	7	439	5	2	Control	LDLD	D	7	0.003
ETHOSCOPE_012	2019-03-12	8	439	5	3	Control	LDLD	D	7	0.003
ETHOSCOPE_012	2019-03-12	14	837	5	5	Control	LDLD	D	7	0.003
ETHOSCOPE_012	2019-03-12	15	837	5	6	Control	LDLD	D	7	0.003
ETHOSCOPE_012	2019-03-12	16	837	5	7	Control	LDLD	D	7	0.003
ETHOSCOPE_012	2019-03-12	17	837	5	8	Control	LDLD	D	7	0.003
ETHOSCOPE_012	2019-03-12	18	837	5	9	Control	LDLD	D	7	0.003
ETHOSCOPE_012	2019-03-12	19	181	5	1	Control	LDLD	B	7	0.003
ETHOSCOPE_012	2019-03-12	20	181	5	2	Control	LDLD	B	7	0.003
ETHOSCOPE_014	2019-03-12	4	383	5	5	Control	LDLD	D	7	0.003
ETHOSCOPE_014	2019-03-12	5	383	5	6	Control	LDLD	D	7	0.003
ETHOSCOPE_014	2019-03-12	7	716	5	3	Control	LDLD	D	7	0.003
ETHOSCOPE_014	2019-03-12	8	716	5	4	Control	LDLD	D	7	0.003
ETHOSCOPE_014	2019-03-12	9	716	5	5	Control	LDLD	D	7	0.003
ETHOSCOPE_014	2019-03-12	11	861	5	12	Control	LDLD	D	7	0.003
ETHOSCOPE_014	2019-03-12	12	861	5	13	Control	LDLD	D	7	0.003
ETHOSCOPE_014	2019-03-12	13	861	5	14	Control	LDLD	D	7	0.003
ETHOSCOPE_014	2019-03-12	16	228	5	3	Control	LDLD	B	7	0.003
ETHOSCOPE_014	2019-03-12	19	303	5	1	Control	LDLD	A	7	0.003
ETHOSCOPE_016	2019-03-12	5	379	5	3	Control	LDLD	A	7	0.003
ETHOSCOPE_016	2019-03-12	9	313	5	7	Control	LDLD	A	7	0.003
ETHOSCOPE_001	2019-03-18	1	405	5	5	Control	LDLD	E	7	0.003
ETHOSCOPE_001	2019-03-18	5	303	5	2	Control	LDLD	A	7	0.003
ETHOSCOPE_001	2019-03-18	8	359	5	3	Control	LDLD	A	7	0.003
ETHOSCOPE_001	2019-03-18	9	359	5	4	Control	LDLD	A	7	0.003
ETHOSCOPE_001	2019-03-18	10	379	5	4	Control	LDLD	A	7	0.003
ETHOSCOPE_001	2019-03-18	11	379	5	5	Control	LDLD	A	7	0.003
ETHOSCOPE_001	2019-03-18	13	861	5	15	Control	LDLD	D	7	0.003
ETHOSCOPE_001	2019-03-18	14	441	5	9	Control	LDLD	A	7	0.003
ETHOSCOPE_001	2019-03-18	15	441	5	10	Control	LDLD	A	7	0.003
ETHOSCOPE_001	2019-03-18	16	441	5	11	Control	LDLD	A	7	0.003
ETHOSCOPE_001	2019-03-18	17	441	5	12	Control	LDLD	A	7	0.003
ETHOSCOPE_001	2019-03-18	20	181	5	3	Control	LDLD	B	7	0.003
ETHOSCOPE_002	2019-03-18	7	88	5	8	Control	LDLD	A	7	0.003
ETHOSCOPE_002	2019-03-18	16	158	5	7	Control	LDLD	C	7	0.003
ETHOSCOPE_002	2019-03-18	17	158	5	8	Control	LDLD	C	7	0.003
ETHOSCOPE_002	2019-03-18	19	41	5	2	Control	LDLD	B	7	0.003
ETHOSCOPE_002	2019-03-18	20	41	5	3	Control	LDLD	B	7	0.003
ETHOSCOPE_003	2019-03-18	4	228	5	4	Control	LDLD	B	7	0.003
ETHOSCOPE_003	2019-03-18	5	228	5	5	Control	LDLD	B	7	0.003
ETHOSCOPE_003	2019-03-18	7	801	5	2	Control	LDLD	D	7	0.003
ETHOSCOPE_003	2019-03-18	9	837	5	10	Control	LDLD	D	7	0.003
ETHOSCOPE_003	2019-03-18	12	517	5	5	Control	LDLD	D	7	0.003
ETHOSCOPE_003	2019-03-18	13	517	5	6	Control	LDLD	D	7	0.003
ETHOSCOPE_003	2019-03-18	14	517	5	7	Control	LDLD	D	7	0.003
ETHOSCOPE_003	2019-03-18	15	517	5	8	Control	LDLD	D	7	0.003
ETHOSCOPE_003	2019-03-18	16	517	5	9	Control	LDLD	D	7	0.003
ETHOSCOPE_003	2019-03-18	18	360	5	3	Control	LDLD	D	7	0.003
ETHOSCOPE_004	2019-03-18	4	716	5	6	Control	LDLD	D	7	0.003
ETHOSCOPE_004	2019-03-18	5	716	5	7	Control	LDLD	D	7	0.003
ETHOSCOPE_004	2019-03-18	6	716	5	8	Control	LDLD	D	7	0.003
ETHOSCOPE_004	2019-03-18	7	716	5	9	Control	LDLD	D	7	0.003
ETHOSCOPE_004	2019-03-18	10	461	5	1	Control	LDLD	D	7	0.003
ETHOSCOPE_004	2019-03-18	11	461	5	2	Control	LDLD	D	7	0.003
ETHOSCOPE_010	2019-03-19	18	181	5	4	Control	LDLD	B	7	0.003
ETHOSCOPE_010	2019-03-19	19	181	5	5	Control	LDLD	B	7	0.003
ETHOSCOPE_010	2019-03-19	20	181	5	6	Control	LDLD	B	7	0.003
ETHOSCOPE_011	2019-03-19	1	181	5	7	Control	LDLD	B	7	0.003
ETHOSCOPE_011	2019-03-19	7	313	5	8	Control	LDLD	A	7	0.003
ETHOSCOPE_011	2019-03-19	8	313	5	9	Control	LDLD	A	7	0.003
ETHOSCOPE_011	2019-03-19	9	313	5	10	Control	LDLD	A	7	0.003
ETHOSCOPE_011	2019-03-19	10	313	5	11	Control	LDLD	A	7	0.003
ETHOSCOPE_011	2019-03-19	13	383	5	7	Control	LDLD	D	7	0.003
ETHOSCOPE_011	2019-03-19	14	383	5	8	Control	LDLD	D	7	0.003
ETHOSCOPE_011	2019-03-19	15	383	5	9	Control	LDLD	D	7	0.003
ETHOSCOPE_011	2019-03-19	16	383	5	10	Control	LDLD	D	7	0.003
ETHOSCOPE_011	2019-03-19	19	359	5	5	Control	LDLD	A	7	0.003
ETHOSCOPE_011	2019-03-19	20	359	5	6	Control	LDLD	A	7	0.003
ETHOSCOPE_012	2019-03-19	5	57	5	7	Control	LDLD	D	7	0.003
ETHOSCOPE_012	2019-03-19	6	57	5	8	Control	LDLD	D	7	0.003
ETHOSCOPE_012	2019-03-19	7	57	5	9	Control	LDLD	D	7	0.003
ETHOSCOPE_012	2019-03-19	9	716	5	10	Control	LDLD	D	7	0.003
ETHOSCOPE_012	2019-03-19	10	716	5	11	Control	LDLD	D	7	0.003
ETHOSCOPE_012	2019-03-19	11	716	5	12	Control	LDLD	D	7	0.003
ETHOSCOPE_012	2019-03-19	14	41	5	4	Control	LDLD	B	7	0.003
ETHOSCOPE_012	2019-03-19	15	41	5	5	Control	LDLD	B	7	0.003
ETHOSCOPE_012	2019-03-19	20	517	5	10	Control	LDLD	D	7	0.003
ETHOSCOPE_005	2019-03-19	3	837	5	11	Control	LDLD	D	7	0.003
ETHOSCOPE_005	2019-03-19	5	287	5	5	Control	LDLD	A	7	0.003
ETHOSCOPE_005	2019-03-19	6	287	5	6	Control	LDLD	A	7	0.003
ETHOSCOPE_005	2019-03-19	7	228	5	6	Control	LDLD	B	7	0.003
ETHOSCOPE_005	2019-03-19	8	228	5	7	Control	LDLD	B	7	0.003
ETHOSCOPE_005	2019-03-19	9	228	5	8	Control	LDLD	B	7	0.003
ETHOSCOPE_005	2019-03-19	11	88	5	9	Control	LDLD	A	7	0.003
ETHOSCOPE_005	2019-03-19	12	88	5	10	Control	LDLD	A	7	0.003
ETHOSCOPE_005	2019-03-19	13	405	5	6	Control	LDLD	E	7	0.003
ETHOSCOPE_005	2019-03-19	14	405	5	7	Control	LDLD	E	7	0.003
ETHOSCOPE_005	2019-03-19	15	405	5	8	Control	LDLD	E	7	0.003
ETHOSCOPE_005	2019-03-19	16	303	5	3	Control	LDLD	A	7	0.003
ETHOSCOPE_005	2019-03-19	17	303	5	4	Control	LDLD	A	7	0.003
ETHOSCOPE_005	2019-03-19	19	136	5	2	Control	LDLD	D	7	0.003
ETHOSCOPE_009	2019-03-19	1	360	5	4	Control	LDLD	D	7	0.003
ETHOSCOPE_001	2019-03-25	6	380	5	3	Control	LDLD	D	7	0.003
ETHOSCOPE_001	2019-03-25	7	380	5	4	Control	LDLD	D	7	0.003
ETHOSCOPE_001	2019-03-25	8	380	5	5	Control	LDLD	D	7	0.003
ETHOSCOPE_001	2019-03-25	10	379	5	6	Control	LDLD	A	7	0.003
ETHOSCOPE_001	2019-03-25	11	379	5	7	Control	LDLD	A	7	0.003
ETHOSCOPE_001	2019-03-25	12	379	5	8	Control	LDLD	A	7	0.003
ETHOSCOPE_001	2019-03-25	15	716	5	13	Control	LDLD	D	7	0.003
ETHOSCOPE_001	2019-03-25	16	716	5	14	Control	LDLD	D	7	0.003
ETHOSCOPE_001	2019-03-25	20	461	5	3	Control	LDLD	D	7	0.003
ETHOSCOPE_002	2019-03-25	5	405	5	9	Control	LDLD	E	7	0.003
ETHOSCOPE_002	2019-03-25	6	405	5	10	Control	LDLD	E	7	0.003
ETHOSCOPE_002	2019-03-25	13	439	5	4	Control	LDLD	D	7	0.003
ETHOSCOPE_002	2019-03-25	14	439	5	5	Control	LDLD	D	7	0.003
ETHOSCOPE_002	2019-03-25	15	439	5	6	Control	LDLD	D	7	0.003
ETHOSCOPE_002	2019-03-25	16	439	5	7	Control	LDLD	D	7	0.003
ETHOSCOPE_002	2019-03-25	17	439	5	8	Control	LDLD	D	7	0.003
ETHOSCOPE_002	2019-03-25	18	439	5	9	Control	LDLD	D	7	0.003
ETHOSCOPE_002	2019-03-25	19	439	5	10	Control	LDLD	D	7	0.003
ETHOSCOPE_002	2019-03-25	20	41	5	6	Control	LDLD	B	7	0.003
ETHOSCOPE_005	2019-03-25	4	383	5	11	Control	LDLD	D	7	0.003
ETHOSCOPE_005	2019-03-25	5	383	5	12	Control	LDLD	D	7	0.003
ETHOSCOPE_005	2019-03-25	6	383	5	13	Control	LDLD	D	7	0.003
ETHOSCOPE_005	2019-03-25	7	383	5	14	Control	LDLD	D	7	0.003
ETHOSCOPE_005	2019-03-25	8	383	5	15	Control	LDLD	D	7	0.003
ETHOSCOPE_005	2019-03-25	9	383	5	16	Control	LDLD	D	7	0.003
ETHOSCOPE_005	2019-03-25	12	287	5	7	Control	LDLD	A	7	0.003
ETHOSCOPE_003	2019-03-25	13	441	5	1	Control	SD_7	A	7	0.01
ETHOSCOPE_004	2019-03-25	16	313	5	1	Rotated	SD_7	A	7	0.01
ETHOSCOPE_004	2019-03-25	17	313	5	2	Control	SD_7	A	7	0.01
ETHOSCOPE_004	2019-03-25	18	313	5	3	Rotated	SD_7	A	7	0.01
ETHOSCOPE_004	2019-03-25	19	313	5	4	Control	SD_7	A	7	0.01
ETHOSCOPE_004	2019-03-25	4	359	5	1	Control	SD_7	A	7	0.01
ETHOSCOPE_004	2019-03-25	5	359	5	2	Rotated	SD_7	A	7	0.01
ETHOSCOPE_004	2019-03-25	6	359	5	3	Control	SD_7	A	7	0.01
ETHOSCOPE_004	2019-03-25	8	359	5	4	Control	SD_7	A	7	0.01
ETHOSCOPE_004	2019-03-25	9	359	5	5	Rotated	SD_7	A	7	0.01
ETHOSCOPE_004	2019-03-25	10	359	5	6	Control	SD_7	A	7	0.01
ETHOSCOPE_004	2019-03-25	11	359	5	7	Control	SD_7	A	7	0.01
ETHOSCOPE_004	2019-03-25	12	359	5	8	Rotated	SD_7	A	7	0.01
ETHOSCOPE_003	2019-03-25	6	158	5	1	Control	SD_7	C	7	0.01
ETHOSCOPE_003	2019-03-25	18	57	5	1	Rotated	SD_7	D	7	0.01
ETHOSCOPE_003	2019-03-25	19	57	5	2	Control	SD_7	D	7	0.01
ETHOSCOPE_004	2019-03-25	20	837	5	1	Rotated	SD_7	D	7	0.01
ETHOSCOPE_007	2019-03-26	3	405	5	1	Rotated	SD_7	E	7	0.01
ETHOSCOPE_007	2019-03-26	4	405	5	2	Control	SD_7	E	7	0.01
ETHOSCOPE_007	2019-03-26	15	441	5	2	Control	SD_7	A	7	0.01
ETHOSCOPE_007	2019-03-26	16	441	5	3	Rotated	SD_7	A	7	0.01
ETHOSCOPE_007	2019-03-26	17	441	5	4	Control	SD_7	A	7	0.01
ETHOSCOPE_007	2019-03-26	18	441	5	5	Rotated	SD_7	A	7	0.01
ETHOSCOPE_007	2019-03-26	19	379	5	1	Control	SD_7	A	7	0.01
ETHOSCOPE_010	2019-03-26	6	313	5	5	Control	SD_7	A	7	0.01
ETHOSCOPE_010	2019-03-26	7	313	5	6	Rotated	SD_7	A	7	0.01
ETHOSCOPE_010	2019-03-26	8	313	5	7	Control	SD_7	A	7	0.01
ETHOSCOPE_007	2019-03-26	13	41	5	1	Control	SD_7	B	7	0.01
ETHOSCOPE_009	2019-03-26	13	181	5	1	Control	SD_7	B	7	0.01
ETHOSCOPE_009	2019-03-26	14	181	5	2	Rotated	SD_7	B	7	0.01
ETHOSCOPE_009	2019-03-26	15	181	5	3	Control	SD_7	B	7	0.01
ETHOSCOPE_009	2019-03-26	16	181	5	4	Rotated	SD_7	B	7	0.01
ETHOSCOPE_009	2019-03-26	17	181	5	5	Control	SD_7	B	7	0.01
ETHOSCOPE_009	2019-03-26	18	181	5	6	Rotated	SD_7	B	7	0.01
ETHOSCOPE_009	2019-03-26	19	181	5	7	Control	SD_7	B	7	0.01
ETHOSCOPE_010	2019-03-26	18	359	5	9	Rotated	SD_7	A	7	0.01
ETHOSCOPE_010	2019-03-26	20	359	5	10	Rotated	SD_7	A	7	0.01
ETHOSCOPE_007	2019-03-26	5	439	5	1	Rotated	SD_7	D	7	0.01
ETHOSCOPE_007	2019-03-26	6	439	5	2	Control	SD_7	D	7	0.01
ETHOSCOPE_007	2019-03-26	7	439	5	3	Rotated	SD_7	D	7	0.01
ETHOSCOPE_007	2019-03-26	8	439	5	4	Control	SD_7	D	7	0.01
ETHOSCOPE_007	2019-03-26	9	439	5	5	Rotated	SD_7	D	7	0.01
ETHOSCOPE_007	2019-03-26	10	439	5	6	Control	SD_7	D	7	0.01
ETHOSCOPE_011	2019-03-26	1	136	5	1	Rotated	SD_7	D	7	0.01
ETHOSCOPE_011	2019-03-26	2	136	5	2	Control	SD_7	D	7	0.01
ETHOSCOPE_011	2019-03-26	15	383	5	1	Control	SD_7	D	7	0.01
ETHOSCOPE_011	2019-03-26	16	383	5	2	Rotated	SD_7	D	7	0.01
ETHOSCOPE_011	2019-03-26	17	383	5	3	Control	SD_7	D	7	0.01
ETHOSCOPE_011	2019-03-26	18	383	5	4	Rotated	SD_7	D	7	0.01
ETHOSCOPE_009	2019-03-26	5	380	5	1	Rotated	SD_7	D	7	0.01
ETHOSCOPE_009	2019-03-26	6	380	5	2	Control	SD_7	D	7	0.01
ETHOSCOPE_009	2019-03-26	7	380	5	3	Rotated	SD_7	D	7	0.01
ETHOSCOPE_009	2019-03-26	8	380	5	4	Control	SD_7	D	7	0.01
ETHOSCOPE_009	2019-03-26	9	380	5	5	Rotated	SD_7	D	7	0.01
ETHOSCOPE_009	2019-03-26	10	380	5	6	Control	SD_7	D	7	0.01
ETHOSCOPE_009	2019-03-26	11	380	5	7	Control	SD_7	D	7	0.01
ETHOSCOPE_010	2019-03-26	4	801	5	1	Control	SD_7	D	7	0.01
ETHOSCOPE_003	2019-04-01	15	441	5	6	Control	SD_6	A	6	0.01
ETHOSCOPE_003	2019-04-01	16	441	5	7	Rotated	SD_6	A	6	0.01
ETHOSCOPE_003	2019-04-01	17	441	5	8	Control	SD_6	A	6	0.01
ETHOSCOPE_003	2019-04-01	18	441	5	9	Rotated	SD_6	A	6	0.01
ETHOSCOPE_003	2019-04-01	19	441	5	10	Control	SD_6	A	6	0.01
ETHOSCOPE_003	2019-04-01	20	441	5	11	Rotated	SD_6	A	6	0.01
ETHOSCOPE_004	2019-04-01	10	303	5	1	Control	SD_6	A	6	0.01
ETHOSCOPE_004	2019-04-01	11	303	5	2	Control	SD_6	A	6	0.01
ETHOSCOPE_004	2019-04-01	12	303	5	3	Rotated	SD_6	A	6	0.01
ETHOSCOPE_004	2019-04-01	13	303	5	4	Control	SD_6	A	6	0.01
ETHOSCOPE_004	2019-04-01	14	303	5	5	Rotated	SD_6	A	6	0.01
ETHOSCOPE_004	2019-04-01	15	313	5	8	Control	SD_6	A	6	0.01
ETHOSCOPE_004	2019-04-01	16	313	5	9	Rotated	SD_6	A	6	0.01
ETHOSCOPE_004	2019-04-01	17	313	5	10	Control	SD_6	A	6	0.01
ETHOSCOPE_002	2019-04-01	16	359	5	11	Rotated	SD_6	A	6	0.01
ETHOSCOPE_002	2019-04-01	17	359	5	12	Control	SD_6	A	6	0.01
ETHOSCOPE_002	2019-04-01	18	359	5	13	Rotated	SD_6	A	6	0.01
ETHOSCOPE_002	2019-04-01	19	359	5	14	Control	SD_6	A	6	0.01
ETHOSCOPE_003	2019-04-01	1	181	5	8	Rotated	SD_6	B	6	0.01
ETHOSCOPE_003	2019-04-01	2	181	5	9	Control	SD_6	B	6	0.01
ETHOSCOPE_003	2019-04-01	3	181	5	10	Rotated	SD_6	B	6	0.01
ETHOSCOPE_003	2019-04-01	4	181	5	11	Control	SD_6	B	6	0.01
ETHOSCOPE_003	2019-04-01	5	181	5	12	Rotated	SD_6	B	6	0.01
ETHOSCOPE_003	2019-04-01	6	181	5	13	Control	SD_6	B	6	0.01
ETHOSCOPE_003	2019-04-01	7	181	5	14	Rotated	SD_6	B	6	0.01
ETHOSCOPE_004	2019-04-01	20	228	5	1	Rotated	SD_6	B	6	0.01
ETHOSCOPE_005	2019-04-01	10	287	5	1	Control	SD_6	A	6	0.01
ETHOSCOPE_005	2019-04-01	11	287	5	2	Control	SD_6	A	6	0.01
ETHOSCOPE_005	2019-04-01	13	287	5	3	Control	SD_6	A	6	0.01
ETHOSCOPE_001	2019-04-01	10	380	5	8	Control	SD_6	D	6	0.01
ETHOSCOPE_001	2019-04-01	11	380	5	9	Control	SD_6	D	6	0.01
ETHOSCOPE_001	2019-04-01	12	380	5	10	Rotated	SD_6	D	6	0.01
ETHOSCOPE_001	2019-04-01	13	380	5	11	Control	SD_6	D	6	0.01
ETHOSCOPE_001	2019-04-01	14	380	5	12	Rotated	SD_6	D	6	0.01
ETHOSCOPE_001	2019-04-01	15	380	5	13	Control	SD_6	D	6	0.01
ETHOSCOPE_001	2019-04-01	16	380	5	14	Rotated	SD_6	D	6	0.01
ETHOSCOPE_001	2019-04-01	17	380	5	15	Control	SD_6	D	6	0.01
ETHOSCOPE_001	2019-04-01	18	380	5	16	Rotated	SD_6	D	6	0.01
ETHOSCOPE_001	2019-04-01	19	380	5	17	Control	SD_6	D	6	0.01
ETHOSCOPE_001	2019-04-01	20	380	5	18	Rotated	SD_6	D	6	0.01
ETHOSCOPE_002	2019-04-01	1	380	5	19	Rotated	SD_6	D	6	0.01
ETHOSCOPE_002	2019-04-01	2	380	5	20	Control	SD_6	D	6	0.01
ETHOSCOPE_002	2019-04-01	3	380	5	21	Rotated	SD_6	D	6	0.01
ETHOSCOPE_005	2019-04-01	2	383	5	5	Control	SD_6	D	6	0.01
ETHOSCOPE_005	2019-04-01	4	383	5	6	Control	SD_6	D	6	0.01
ETHOSCOPE_005	2019-04-01	17	801	5	2	Control	SD_6	D	6	0.01
ETHOSCOPE_005	2019-04-01	19	801	5	3	Control	SD_6	D	6	0.01
ETHOSCOPE_006	2019-04-01	5	136	5	3	Rotated	SD_6	D	6	0.01
ETHOSCOPE_006	2019-04-01	6	136	5	4	Control	SD_6	D	6	0.01
ETHOSCOPE_006	2019-04-01	7	136	5	5	Rotated	SD_6	D	6	0.01
ETHOSCOPE_006	2019-04-01	8	136	5	6	Control	SD_6	D	6	0.01
ETHOSCOPE_006	2019-04-01	9	136	5	7	Rotated	SD_6	D	6	0.01
ETHOSCOPE_006	2019-04-01	10	136	5	8	Control	SD_6	D	6	0.01
ETHOSCOPE_006	2019-04-01	11	136	5	9	Control	SD_6	D	6	0.01
ETHOSCOPE_006	2019-04-01	12	136	5	10	Rotated	SD_6	D	6	0.01
ETHOSCOPE_006	2019-04-01	13	136	5	11	Control	SD_6	D	6	0.01
ETHOSCOPE_006	2019-04-01	15	461	5	1	Control	SD_6	D	6	0.01
ETHOSCOPE_006	2019-04-01	16	461	5	2	Rotated	SD_6	D	6	0.01
ETHOSCOPE_006	2019-04-01	17	461	5	3	Control	SD_6	D	6	0.01
ETHOSCOPE_006	2019-04-01	18	461	5	4	Rotated	SD_6	D	6	0.01
ETHOSCOPE_006	2019-04-01	19	461	5	5	Control	SD_6	D	6	0.01
ETHOSCOPE_006	2019-04-01	20	461	5	6	Rotated	SD_6	D	6	0.01
ETHOSCOPE_007	2019-04-01	7	360	5	1	Rotated	SD_6	D	6	0.01
ETHOSCOPE_007	2019-04-01	9	360	5	2	Rotated	SD_6	D	6	0.01
ETHOSCOPE_007	2019-04-01	14	360	5	3	Rotated	SD_6	D	6	0.01
ETHOSCOPE_007	2019-04-01	16	360	5	4	Rotated	SD_6	D	6	0.01
ETHOSCOPE_009	2019-04-02	1	313	5	11	Rotated	SD_6	A	6	0.01
ETHOSCOPE_009	2019-04-02	2	313	5	12	Control	SD_6	A	6	0.01
ETHOSCOPE_009	2019-04-02	3	313	5	13	Rotated	SD_6	A	6	0.01
ETHOSCOPE_009	2019-04-02	4	313	5	14	Control	SD_6	A	6	0.01
ETHOSCOPE_009	2019-04-02	5	313	5	15	Rotated	SD_6	A	6	0.01
ETHOSCOPE_009	2019-04-02	6	441	5	12	Control	SD_6	A	6	0.01
ETHOSCOPE_009	2019-04-02	8	441	5	13	Control	SD_6	A	6	0.01
ETHOSCOPE_010	2019-04-02	8	303	5	6	Control	SD_6	A	6	0.01
ETHOSCOPE_010	2019-04-02	9	303	5	7	Rotated	SD_6	A	6	0.01
ETHOSCOPE_010	2019-04-02	10	303	5	8	Control	SD_6	A	6	0.01
ETHOSCOPE_010	2019-04-02	11	303	5	9	Control	SD_6	A	6	0.01
ETHOSCOPE_010	2019-04-02	12	303	5	10	Rotated	SD_6	A	6	0.01
ETHOSCOPE_010	2019-04-02	13	303	5	11	Control	SD_6	A	6	0.01
ETHOSCOPE_008	2019-04-02	2	359	5	15	Control	SD_6	A	6	0.01
ETHOSCOPE_008	2019-04-02	3	359	5	16	Rotated	SD_6	A	6	0.01
ETHOSCOPE_009	2019-04-02	10	41	5	2	Control	SD_6	B	6	0.01
ETHOSCOPE_010	2019-04-02	7	181	5	15	Rotated	SD_6	B	6	0.01
ETHOSCOPE_010	2019-04-02	15	228	5	2	Control	SD_6	B	6	0.01
ETHOSCOPE_010	2019-04-02	16	228	5	3	Rotated	SD_6	B	6	0.01
ETHOSCOPE_010	2019-04-02	17	228	5	4	Control	SD_6	B	6	0.01
ETHOSCOPE_010	2019-04-02	18	228	5	5	Rotated	SD_6	B	6	0.01
ETHOSCOPE_008	2019-04-02	7	136	5	12	Rotated	SD_6	D	6	0.01
ETHOSCOPE_008	2019-04-02	8	136	5	13	Control	SD_6	D	6	0.01
ETHOSCOPE_008	2019-04-02	9	136	5	14	Rotated	SD_6	D	6	0.01
ETHOSCOPE_008	2019-04-02	10	136	5	15	Control	SD_6	D	6	0.01
ETHOSCOPE_008	2019-04-02	11	136	5	16	Control	SD_6	D	6	0.01
ETHOSCOPE_008	2019-04-02	12	136	5	17	Rotated	SD_6	D	6	0.01
ETHOSCOPE_008	2019-04-02	13	136	5	18	Control	SD_6	D	6	0.01
ETHOSCOPE_008	2019-04-02	14	136	5	19	Rotated	SD_6	D	6	0.01
ETHOSCOPE_008	2019-04-02	15	136	5	20	Control	SD_6	D	6	0.01
ETHOSCOPE_008	2019-04-02	16	380	5	22	Rotated	SD_6	D	6	0.01
ETHOSCOPE_008	2019-04-02	17	380	5	23	Control	SD_6	D	6	0.01
ETHOSCOPE_008	2019-04-02	18	380	5	24	Rotated	SD_6	D	6	0.01
ETHOSCOPE_008	2019-04-02	19	380	5	25	Control	SD_6	D	6	0.01
ETHOSCOPE_009	2019-04-02	14	383	5	7	Rotated	SD_6	D	6	0.01
ETHOSCOPE_009	2019-04-02	15	383	5	8	Control	SD_6	D	6	0.01
ETHOSCOPE_009	2019-04-02	16	383	5	9	Rotated	SD_6	D	6	0.01
ETHOSCOPE_009	2019-04-02	17	383	5	10	Control	SD_6	D	6	0.01
ETHOSCOPE_009	2019-04-02	18	383	5	11	Rotated	SD_6	D	6	0.01
ETHOSCOPE_009	2019-04-02	19	383	5	12	Control	SD_6	D	6	0.01
ETHOSCOPE_010	2019-04-02	1	360	5	5	Rotated	SD_6	D	6	0.01
ETHOSCOPE_010	2019-04-02	2	360	5	6	Control	SD_6	D	6	0.01
ETHOSCOPE_010	2019-04-02	3	360	5	7	Rotated	SD_6	D	6	0.01
ETHOSCOPE_010	2019-04-02	4	360	5	8	Control	SD_6	D	6	0.01
ETHOSCOPE_010	2019-04-02	5	360	5	9	Rotated	SD_6	D	6	0.01
ETHOSCOPE_010	2019-04-02	6	360	5	10	Control	SD_6	D	6	0.01
ETHOSCOPE_010	2019-04-02	20	461	5	7	Rotated	SD_6	D	6	0.01
ETHOSCOPE_001	2019-04-08	12	646	5	1	Rotated	SD_6	A	6	0.01
ETHOSCOPE_001	2019-04-08	13	646	5	2	Control	SD_6	A	6	0.01
ETHOSCOPE_001	2019-04-08	14	892	5	1	Rotated	SD_6	A	6	0.01
ETHOSCOPE_001	2019-04-08	15	892	5	2	Control	SD_6	A	6	0.01
ETHOSCOPE_001	2019-04-08	17	908	5	1	Control	SD_6	A	6	0.01
ETHOSCOPE_001	2019-04-08	18	908	5	2	Rotated	SD_6	A	6	0.01
ETHOSCOPE_003	2019-04-08	9	313	5	16	Rotated	SD_6	A	6	0.01
ETHOSCOPE_003	2019-04-08	10	313	5	17	Control	SD_6	A	6	0.01
ETHOSCOPE_003	2019-04-08	11	313	5	18	Control	SD_6	A	6	0.01
ETHOSCOPE_003	2019-04-08	13	313	5	19	Control	SD_6	A	6	0.01
ETHOSCOPE_003	2019-04-08	18	441	5	14	Rotated	SD_6	A	6	0.01
ETHOSCOPE_003	2019-04-08	19	441	5	15	Control	SD_6	A	6	0.01
ETHOSCOPE_001	2019-04-08	2	359	5	17	Control	SD_6	A	6	0.01
ETHOSCOPE_001	2019-04-08	3	359	5	18	Rotated	SD_6	A	6	0.01
ETHOSCOPE_001	2019-04-08	4	359	5	19	Control	SD_6	A	6	0.01
ETHOSCOPE_001	2019-04-08	6	359	5	20	Control	SD_6	A	6	0.01
ETHOSCOPE_001	2019-04-08	7	359	5	21	Rotated	SD_6	A	6	0.01
ETHOSCOPE_001	2019-04-08	8	359	5	22	Control	SD_6	A	6	0.01
ETHOSCOPE_001	2019-04-08	9	359	5	23	Rotated	SD_6	A	6	0.01
ETHOSCOPE_001	2019-04-08	10	359	5	24	Control	SD_6	A	6	0.01
ETHOSCOPE_001	2019-04-08	11	359	5	25	Control	SD_6	A	6	0.01
ETHOSCOPE_003	2019-04-08	20	181	5	16	Rotated	SD_6	B	6	0.01
ETHOSCOPE_001	2019-04-08	19	786	5	1	Control	SD_6	C	6	0.01
ETHOSCOPE_002	2019-04-08	14	857	5	1	Rotated	SD_6	C	6	0.01
ETHOSCOPE_002	2019-04-08	15	857	5	2	Control	SD_6	C	6	0.01
ETHOSCOPE_002	2019-04-08	1	136	5	21	Rotated	SD_6	D	6	0.01
ETHOSCOPE_002	2019-04-08	2	136	5	22	Control	SD_6	D	6	0.01
ETHOSCOPE_002	2019-04-08	3	136	5	23	Rotated	SD_6	D	6	0.01
ETHOSCOPE_002	2019-04-08	4	136	5	24	Control	SD_6	D	6	0.01
ETHOSCOPE_002	2019-04-08	5	136	5	25	Rotated	SD_6	D	6	0.01
ETHOSCOPE_002	2019-04-08	6	136	5	26	Control	SD_6	D	6	0.01
ETHOSCOPE_002	2019-04-08	7	136	5	27	Rotated	SD_6	D	6	0.01
ETHOSCOPE_002	2019-04-08	8	136	5	28	Control	SD_6	D	6	0.01
ETHOSCOPE_002	2019-04-08	9	136	5	29	Rotated	SD_6	D	6	0.01
ETHOSCOPE_002	2019-04-08	10	136	5	30	Control	SD_6	D	6	0.01
ETHOSCOPE_002	2019-04-08	11	136	5	31	Control	SD_6	D	6	0.01
ETHOSCOPE_002	2019-04-08	12	136	5	32	Rotated	SD_6	D	6	0.01
ETHOSCOPE_002	2019-04-08	13	136	5	33	Control	SD_6	D	6	0.01
ETHOSCOPE_002	2019-04-08	17	721	5	1	Control	SD_6	D	6	0.01
ETHOSCOPE_002	2019-04-08	18	721	5	2	Rotated	SD_6	D	6	0.01
ETHOSCOPE_002	2019-04-08	19	721	5	3	Control	SD_6	D	6	0.01
ETHOSCOPE_003	2019-04-08	2	324	5	1	Control	SD_6	D	6	0.01
ETHOSCOPE_003	2019-04-08	3	818	5	1	Rotated	SD_6	D	6	0.01
ETHOSCOPE_003	2019-04-08	4	818	5	2	Control	SD_6	D	6	0.01
ETHOSCOPE_003	2019-04-08	5	818	5	3	Rotated	SD_6	D	6	0.01
ETHOSCOPE_003	2019-04-08	6	818	5	4	Control	SD_6	D	6	0.01
ETHOSCOPE_003	2019-04-08	7	818	5	5	Rotated	SD_6	D	6	0.01
ETHOSCOPE_003	2019-04-08	8	818	5	6	Control	SD_6	D	6	0.01
ETHOSCOPE_003	2019-04-08	15	802	5	1	Control	SD_6	D	6	0.01
ETHOSCOPE_003	2019-04-08	17	802	5	2	Control	SD_6	D	6	0.01
ETHOSCOPE_005	2019-04-09	1	892	5	3	Rotated	SD_6	A	6	0.01
ETHOSCOPE_005	2019-04-09	2	892	5	4	Control	SD_6	A	6	0.01
ETHOSCOPE_005	2019-04-09	3	892	5	5	Rotated	SD_6	A	6	0.01
ETHOSCOPE_005	2019-04-09	17	646	5	3	Control	SD_6	A	6	0.01
ETHOSCOPE_005	2019-04-09	18	646	5	4	Rotated	SD_6	A	6	0.01
ETHOSCOPE_005	2019-04-09	20	646	5	5	Rotated	SD_6	A	6	0.01
ETHOSCOPE_009	2019-04-09	13	313	5	20	Control	SD_6	A	6	0.01
ETHOSCOPE_009	2019-04-09	15	313	5	21	Control	SD_6	A	6	0.01
ETHOSCOPE_009	2019-04-09	17	313	5	22	Control	SD_6	A	6	0.01
ETHOSCOPE_008	2019-04-09	14	908	5	3	Rotated	SD_6	A	6	0.01
ETHOSCOPE_008	2019-04-09	16	908	5	4	Rotated	SD_6	A	6	0.01
ETHOSCOPE_009	2019-04-09	18	705	5	1	Rotated	SD_6	B	6	0.01
ETHOSCOPE_009	2019-04-09	19	705	5	2	Control	SD_6	B	6	0.01
ETHOSCOPE_009	2019-04-09	20	705	5	3	Rotated	SD_6	B	6	0.01
ETHOSCOPE_007	2019-04-09	1	181	5	17	Rotated	SD_6	B	6	0.01
ETHOSCOPE_007	2019-04-09	2	181	5	18	Control	SD_6	B	6	0.01
ETHOSCOPE_007	2019-04-09	3	181	5	19	Rotated	SD_6	B	6	0.01
ETHOSCOPE_007	2019-04-09	4	181	5	20	Control	SD_6	B	6	0.01
ETHOSCOPE_007	2019-04-09	5	181	5	21	Rotated	SD_6	B	6	0.01
ETHOSCOPE_007	2019-04-09	12	359	5	26	Rotated	SD_6	A	6	0.01
ETHOSCOPE_007	2019-04-09	13	359	5	27	Control	SD_6	A	6	0.01
ETHOSCOPE_007	2019-04-09	15	359	5	28	Control	SD_6	A	6	0.01
ETHOSCOPE_007	2019-04-09	17	359	5	29	Control	SD_6	A	6	0.01
ETHOSCOPE_007	2019-04-09	18	359	5	30	Rotated	SD_6	A	6	0.01
ETHOSCOPE_007	2019-04-09	19	359	5	31	Control	SD_6	A	6	0.01
ETHOSCOPE_008	2019-04-09	1	287	5	4	Rotated	SD_6	A	6	0.01
ETHOSCOPE_008	2019-04-09	3	287	5	5	Rotated	SD_6	A	6	0.01
ETHOSCOPE_008	2019-04-09	5	287	5	6	Rotated	SD_6	A	6	0.01
ETHOSCOPE_008	2019-04-09	7	287	5	7	Rotated	SD_6	A	6	0.01
ETHOSCOPE_008	2019-04-09	9	287	5	8	Rotated	SD_6	A	6	0.01
ETHOSCOPE_005	2019-04-09	4	786	5	2	Control	SD_6	C	6	0.01
ETHOSCOPE_005	2019-04-09	5	786	5	3	Rotated	SD_6	C	6	0.01
ETHOSCOPE_005	2019-04-09	6	786	5	4	Control	SD_6	C	6	0.01
ETHOSCOPE_005	2019-04-09	7	786	5	5	Rotated	SD_6	C	6	0.01
ETHOSCOPE_005	2019-04-09	8	786	5	6	Control	SD_6	C	6	0.01
ETHOSCOPE_005	2019-04-09	9	786	5	7	Rotated	SD_6	C	6	0.01
ETHOSCOPE_007	2019-04-09	9	857	5	3	Rotated	SD_6	C	6	0.01
ETHOSCOPE_007	2019-04-09	10	857	5	4	Control	SD_6	C	6	0.01
ETHOSCOPE_007	2019-04-09	11	857	5	5	Control	SD_6	C	6	0.01
ETHOSCOPE_005	2019-04-09	10	324	5	2	Control	SD_6	D	6	0.01
ETHOSCOPE_005	2019-04-09	11	324	5	3	Control	SD_6	D	6	0.01
ETHOSCOPE_005	2019-04-09	12	324	5	4	Rotated	SD_6	D	6	0.01
ETHOSCOPE_005	2019-04-09	13	324	5	5	Control	SD_6	D	6	0.01
ETHOSCOPE_005	2019-04-09	15	324	5	6	Control	SD_6	D	6	0.01
ETHOSCOPE_005	2019-04-09	16	324	5	7	Rotated	SD_6	D	6	0.01
ETHOSCOPE_009	2019-04-09	1	818	5	7	Rotated	SD_6	D	6	0.01
ETHOSCOPE_009	2019-04-09	2	818	5	8	Control	SD_6	D	6	0.01
ETHOSCOPE_009	2019-04-09	3	802	5	3	Rotated	SD_6	D	6	0.01
ETHOSCOPE_009	2019-04-09	4	802	5	4	Control	SD_6	D	6	0.01
ETHOSCOPE_009	2019-04-09	5	802	5	5	Rotated	SD_6	D	6	0.01
ETHOSCOPE_009	2019-04-09	6	802	5	6	Control	SD_6	D	6	0.01
ETHOSCOPE_009	2019-04-09	7	802	5	7	Rotated	SD_6	D	6	0.01
ETHOSCOPE_009	2019-04-09	8	802	5	8	Control	SD_6	D	6	0.01
ETHOSCOPE_009	2019-04-09	9	802	5	9	Rotated	SD_6	D	6	0.01
ETHOSCOPE_009	2019-04-09	10	802	5	10	Control	SD_6	D	6	0.01
ETHOSCOPE_009	2019-04-09	11	802	5	11	Control	SD_6	D	6	0.01
ETHOSCOPE_009	2019-04-09	12	802	5	12	Rotated	SD_6	D	6	0.01
ETHOSCOPE_007	2019-04-09	6	721	5	4	Control	SD_6	D	6	0.01
ETHOSCOPE_007	2019-04-09	7	721	5	5	Rotated	SD_6	D	6	0.01
ETHOSCOPE_007	2019-04-09	8	721	5	6	Control	SD_6	D	6	0.01
ETHOSCOPE_002	2019-04-29	7	908	5	5	Rotated	SD_6	A	6	0.01
ETHOSCOPE_002	2019-04-29	8	908	5	6	Control	SD_6	A	6	0.01
ETHOSCOPE_002	2019-04-29	9	908	5	7	Rotated	SD_6	A	6	0.01
ETHOSCOPE_002	2019-04-29	10	908	5	8	Control	SD_6	A	6	0.01
ETHOSCOPE_002	2019-04-29	11	908	5	9	Control	SD_6	A	6	0.01
ETHOSCOPE_002	2019-04-29	12	908	5	10	Rotated	SD_6	A	6	0.01
ETHOSCOPE_002	2019-04-29	13	908	5	11	Control	SD_6	A	6	0.01
ETHOSCOPE_002	2019-04-29	14	908	5	12	Rotated	SD_6	A	6	0.01
ETHOSCOPE_003	2019-04-29	3	892	5	6	Rotated	SD_6	A	6	0.01
ETHOSCOPE_003	2019-04-29	7	705	5	4	Rotated	SD_6	B	6	0.01
ETHOSCOPE_003	2019-04-29	9	705	5	5	Rotated	SD_6	B	6	0.01
ETHOSCOPE_003	2019-04-29	12	705	5	6	Rotated	SD_6	B	6	0.01
ETHOSCOPE_003	2019-04-29	14	705	5	7	Rotated	SD_6	B	6	0.01
ETHOSCOPE_001	2019-04-29	10	786	5	8	Control	SD_6	C	6	0.01
ETHOSCOPE_001	2019-04-29	11	786	5	9	Control	SD_6	C	6	0.01
ETHOSCOPE_001	2019-04-29	13	786	5	10	Control	SD_6	C	6	0.01
ETHOSCOPE_001	2019-04-29	15	786	5	11	Control	SD_6	C	6	0.01
ETHOSCOPE_001	2019-04-29	16	786	5	12	Rotated	SD_6	C	6	0.01
ETHOSCOPE_001	2019-04-29	18	786	5	13	Rotated	SD_6	C	6	0.01
ETHOSCOPE_001	2019-04-29	1	818	5	9	Rotated	SD_6	D	6	0.01
ETHOSCOPE_001	2019-04-29	2	802	5	13	Control	SD_6	D	6	0.01
ETHOSCOPE_001	2019-04-29	3	802	5	14	Rotated	SD_6	D	6	0.01
ETHOSCOPE_001	2019-04-29	4	802	5	15	Control	SD_6	D	6	0.01
ETHOSCOPE_001	2019-04-29	5	802	5	16	Rotated	SD_6	D	6	0.01
ETHOSCOPE_001	2019-04-29	6	802	5	17	Control	SD_6	D	6	0.01
ETHOSCOPE_001	2019-04-29	8	802	5	18	Control	SD_6	D	6	0.01
ETHOSCOPE_001	2019-04-29	9	802	5	19	Rotated	SD_6	D	6	0.01
ETHOSCOPE_002	2019-04-29	1	721	5	7	Rotated	SD_6	D	6	0.01
ETHOSCOPE_002	2019-04-29	2	721	5	8	Control	SD_6	D	6	0.01
ETHOSCOPE_002	2019-04-29	3	721	5	9	Rotated	SD_6	D	6	0.01
ETHOSCOPE_002	2019-04-29	4	721	5	10	Control	SD_6	D	6	0.01
ETHOSCOPE_002	2019-04-29	5	721	5	11	Rotated	SD_6	D	6	0.01
ETHOSCOPE_002	2019-04-29	6	721	5	12	Control	SD_6	D	6	0.01
ETHOSCOPE_002	2019-04-29	15	324	5	8	Control	SD_6	D	6	0.01
ETHOSCOPE_002	2019-04-29	16	324	5	9	Rotated	SD_6	D	6	0.01
ETHOSCOPE_002	2019-04-29	17	324	5	10	Control	SD_6	D	6	0.01
ETHOSCOPE_002	2019-04-29	18	324	5	11	Rotated	SD_6	D	6	0.01
ETHOSCOPE_002	2019-04-29	19	324	5	12	Control	SD_6	D	6	0.01
ETHOSCOPE_002	2019-04-29	20	324	5	13	Rotated	SD_6	D	6	0.01
ETHOSCOPE_011	2019-04-30	20	892	5	7	Rotated	SD_6	A	6	0.01
ETHOSCOPE_005	2019-04-30	13	705	5	8	Control	SD_6	B	6	0.01
ETHOSCOPE_005	2019-04-30	14	705	5	9	Rotated	SD_6	B	6	0.01
ETHOSCOPE_005	2019-04-30	15	705	5	10	Control	SD_6	B	6	0.01
ETHOSCOPE_005	2019-04-30	16	705	5	11	Rotated	SD_6	B	6	0.01
ETHOSCOPE_005	2019-04-30	17	705	5	12	Control	SD_6	B	6	0.01
ETHOSCOPE_005	2019-04-30	18	705	5	13	Rotated	SD_6	B	6	0.01
ETHOSCOPE_005	2019-04-30	19	705	5	14	Control	SD_6	B	6	0.01
ETHOSCOPE_011	2019-04-30	8	786	5	14	Control	SD_6	C	6	0.01
ETHOSCOPE_011	2019-04-30	9	786	5	15	Rotated	SD_6	C	6	0.01
ETHOSCOPE_011	2019-04-30	10	786	5	16	Control	SD_6	C	6	0.01
ETHOSCOPE_011	2019-04-30	11	786	5	17	Control	SD_6	C	6	0.01
ETHOSCOPE_011	2019-04-30	12	786	5	18	Rotated	SD_6	C	6	0.01
ETHOSCOPE_011	2019-04-30	13	786	5	19	Control	SD_6	C	6	0.01
ETHOSCOPE_011	2019-04-30	14	786	5	20	Rotated	SD_6	C	6	0.01
ETHOSCOPE_011	2019-04-30	16	786	5	21	Rotated	SD_6	C	6	0.01
ETHOSCOPE_011	2019-04-30	18	786	5	22	Rotated	SD_6	C	6	0.01
ETHOSCOPE_005	2019-04-30	1	802	5	20	Rotated	SD_6	D	6	0.01
ETHOSCOPE_005	2019-04-30	2	802	5	21	Control	SD_6	D	6	0.01
ETHOSCOPE_005	2019-04-30	4	802	5	22	Control	SD_6	D	6	0.01
ETHOSCOPE_005	2019-04-30	5	802	5	23	Rotated	SD_6	D	6	0.01
ETHOSCOPE_005	2019-04-30	6	802	5	24	Control	SD_6	D	6	0.01
ETHOSCOPE_005	2019-04-30	7	802	5	25	Rotated	SD_6	D	6	0.01
ETHOSCOPE_005	2019-04-30	8	802	5	26	Control	SD_6	D	6	0.01
ETHOSCOPE_005	2019-04-30	9	802	5	27	Rotated	SD_6	D	6	0.01
ETHOSCOPE_005	2019-04-30	10	802	5	28	Control	SD_6	D	6	0.01
ETHOSCOPE_005	2019-04-30	11	802	5	29	Control	SD_6	D	6	0.01
ETHOSCOPE_005	2019-04-30	12	802	5	30	Rotated	SD_6	D	6	0.01
ETHOSCOPE_011	2019-04-30	1	721	5	13	Rotated	SD_6	D	6	0.01
ETHOSCOPE_011	2019-04-30	2	721	5	14	Control	SD_6	D	6	0.01
ETHOSCOPE_011	2019-04-30	3	721	5	15	Rotated	SD_6	D	6	0.01
ETHOSCOPE_011	2019-04-30	4	721	5	16	Control	SD_6	D	6	0.01
ETHOSCOPE_011	2019-04-30	5	721	5	17	Rotated	SD_6	D	6	0.01
ETHOSCOPE_011	2019-04-30	6	721	5	18	Control	SD_6	D	6	0.01
ETHOSCOPE_011	2019-04-30	7	721	5	19	Rotated	SD_6	D	6	0.01
ETHOSCOPE_001	2019-05-06	8	892	5	8	Control	SD_6	A	6	0.003
ETHOSCOPE_001	2019-05-06	15	88	5	1	Control	SD_6	A	6	0.003
ETHOSCOPE_001	2019-05-06	16	88	5	2	Rotated	SD_6	A	6	0.003
ETHOSCOPE_001	2019-05-06	17	88	5	3	Control	SD_6	A	6	0.003
ETHOSCOPE_001	2019-05-06	18	88	5	4	Rotated	SD_6	A	6	0.003
ETHOSCOPE_001	2019-05-06	19	88	5	5	Control	SD_6	A	6	0.003
ETHOSCOPE_002	2019-05-06	1	441	5	16	Rotated	SD_6	A	6	0.003
ETHOSCOPE_002	2019-05-06	2	441	5	17	Control	SD_6	A	6	0.003
ETHOSCOPE_002	2019-05-06	3	441	5	18	Rotated	SD_6	A	6	0.003
ETHOSCOPE_002	2019-05-06	4	441	5	19	Control	SD_6	A	6	0.003
ETHOSCOPE_002	2019-05-06	5	441	5	20	Rotated	SD_6	A	6	0.003
ETHOSCOPE_002	2019-05-06	6	441	5	21	Control	SD_6	A	6	0.003
ETHOSCOPE_002	2019-05-06	7	379	5	2	Rotated	SD_6	A	6	0.003
ETHOSCOPE_002	2019-05-06	8	379	5	3	Control	SD_6	A	6	0.003
ETHOSCOPE_002	2019-05-06	9	379	5	4	Rotated	SD_6	A	6	0.003
ETHOSCOPE_002	2019-05-06	12	379	5	5	Rotated	SD_6	A	6	0.003
ETHOSCOPE_002	2019-05-06	14	379	5	6	Rotated	SD_6	A	6	0.003
ETHOSCOPE_002	2019-05-06	16	379	5	7	Rotated	SD_6	A	6	0.003
ETHOSCOPE_002	2019-05-06	18	379	5	8	Rotated	SD_6	A	6	0.003
ETHOSCOPE_001	2019-05-06	20	228	5	6	Rotated	SD_6	B	6	0.003
ETHOSCOPE_001	2019-05-06	14	857	5	6	Rotated	SD_6	C	6	0.003
ETHOSCOPE_001	2019-05-06	1	324	5	14	Rotated	SD_6	D	6	0.003
ETHOSCOPE_001	2019-05-06	2	324	5	15	Control	SD_6	D	6	0.003
ETHOSCOPE_001	2019-05-06	3	324	5	16	Rotated	SD_6	D	6	0.003
ETHOSCOPE_001	2019-05-06	4	324	5	17	Control	SD_6	D	6	0.003
ETHOSCOPE_001	2019-05-06	5	324	5	18	Rotated	SD_6	D	6	0.003
ETHOSCOPE_001	2019-05-06	6	324	5	19	Control	SD_6	D	6	0.003
ETHOSCOPE_001	2019-05-06	7	324	5	20	Rotated	SD_6	D	6	0.003
ETHOSCOPE_001	2019-05-06	10	818	5	10	Control	SD_6	D	6	0.003
ETHOSCOPE_001	2019-05-06	11	721	5	20	Control	SD_6	D	6	0.003
ETHOSCOPE_001	2019-05-06	12	721	5	21	Rotated	SD_6	D	6	0.003
ETHOSCOPE_001	2019-05-06	13	721	5	22	Control	SD_6	D	6	0.003
ETHOSCOPE_002	2019-05-06	20	360	5	11	Rotated	SD_6	D	6	0.003
ETHOSCOPE_001	2019-05-20	19	646	5	6	Control	SD_6	A	6	0.003
ETHOSCOPE_002	2019-05-20	1	908	5	13	Rotated	SD_6	A	6	0.003
ETHOSCOPE_002	2019-05-20	2	908	5	14	Control	SD_6	A	6	0.003
ETHOSCOPE_002	2019-05-20	3	908	5	15	Rotated	SD_6	A	6	0.003
ETHOSCOPE_002	2019-05-20	4	908	5	16	Control	SD_6	A	6	0.003
ETHOSCOPE_002	2019-05-20	5	908	5	17	Rotated	SD_6	A	6	0.003
ETHOSCOPE_002	2019-05-20	6	908	5	18	Control	SD_6	A	6	0.003
ETHOSCOPE_002	2019-05-20	7	908	5	19	Rotated	SD_6	A	6	0.003
ETHOSCOPE_002	2019-05-20	8	908	5	20	Control	SD_6	A	6	0.003
ETHOSCOPE_002	2019-05-20	9	908	5	21	Rotated	SD_6	A	6	0.003
ETHOSCOPE_002	2019-05-20	10	908	5	22	Control	SD_6	A	6	0.003
ETHOSCOPE_002	2019-05-20	11	908	5	23	Control	SD_6	A	6	0.003
ETHOSCOPE_002	2019-05-20	12	908	5	24	Rotated	SD_6	A	6	0.003
ETHOSCOPE_002	2019-05-20	17	892	5	9	Control	SD_6	A	6	0.003
ETHOSCOPE_002	2019-05-20	18	892	5	10	Rotated	SD_6	A	6	0.003
ETHOSCOPE_002	2019-05-20	19	892	5	11	Control	SD_6	A	6	0.003
ETHOSCOPE_002	2019-05-20	20	892	5	12	Rotated	SD_6	A	6	0.003
ETHOSCOPE_001	2019-05-20	1	406	5	1	Rotated	SD_6	C	6	0.003
ETHOSCOPE_001	2019-05-20	2	406	5	2	Control	SD_6	C	6	0.003
ETHOSCOPE_001	2019-05-20	3	406	5	3	Rotated	SD_6	C	6	0.003
ETHOSCOPE_001	2019-05-20	4	406	5	4	Control	SD_6	C	6	0.003
ETHOSCOPE_001	2019-05-20	5	406	5	5	Rotated	SD_6	C	6	0.003
ETHOSCOPE_001	2019-05-20	6	406	5	6	Control	SD_6	C	6	0.003
ETHOSCOPE_001	2019-05-20	7	406	5	7	Rotated	SD_6	C	6	0.003
ETHOSCOPE_001	2019-05-20	8	406	5	8	Control	SD_6	C	6	0.003
ETHOSCOPE_001	2019-05-20	9	406	5	9	Rotated	SD_6	C	6	0.003
ETHOSCOPE_001	2019-05-20	10	406	5	10	Control	SD_6	C	6	0.003
ETHOSCOPE_001	2019-05-20	11	406	5	11	Control	SD_6	C	6	0.003
ETHOSCOPE_001	2019-05-20	12	406	5	12	Rotated	SD_6	C	6	0.003
ETHOSCOPE_001	2019-05-20	13	406	5	13	Control	SD_6	C	6	0.003
ETHOSCOPE_001	2019-05-20	15	406	5	15	Control	SD_6	C	6	0.003
ETHOSCOPE_001	2019-05-20	16	406	5	16	Rotated	SD_6	C	6	0.003
ETHOSCOPE_001	2019-05-20	17	406	5	17	Control	SD_6	C	6	0.003
ETHOSCOPE_001	2019-05-20	18	406	5	18	Rotated	SD_6	C	6	0.003
ETHOSCOPE_001	2019-05-20	20	360	5	12	Rotated	SD_6	D	6	0.003
ETHOSCOPE_002	2019-05-20	13	324	5	21	Control	SD_6	D	6	0.003
ETHOSCOPE_002	2019-05-20	14	324	5	22	Rotated	SD_6	D	6	0.003
ETHOSCOPE_002	2019-05-20	15	324	5	23	Control	SD_6	D	6	0.003
ETHOSCOPE_002	2019-05-20	16	324	5	24	Rotated	SD_6	D	6	0.003
ETHOSCOPE_004	2019-05-21	12	892	5	13	Rotated	SD_6	A	6	0.003
ETHOSCOPE_004	2019-05-21	13	892	5	14	Control	SD_6	A	6	0.003
ETHOSCOPE_004	2019-05-21	14	892	5	15	Rotated	SD_6	A	6	0.003
ETHOSCOPE_004	2019-05-21	15	892	5	16	Control	SD_6	A	6	0.003
ETHOSCOPE_004	2019-05-21	16	892	5	17	Rotated	SD_6	A	6	0.003
ETHOSCOPE_004	2019-05-21	17	892	5	18	Control	SD_6	A	6	0.003
ETHOSCOPE_004	2019-05-21	18	892	5	19	Rotated	SD_6	A	6	0.003
ETHOSCOPE_004	2019-05-21	20	892	5	20	Rotated	SD_6	A	6	0.003
ETHOSCOPE_005	2019-05-21	1	88	5	6	Rotated	SD_6	A	6	0.003
ETHOSCOPE_005	2019-05-21	2	88	5	7	Control	SD_6	A	6	0.003
ETHOSCOPE_005	2019-05-21	3	88	5	8	Rotated	SD_6	A	6	0.003
ETHOSCOPE_005	2019-05-21	4	88	5	9	Control	SD_6	A	6	0.003
ETHOSCOPE_005	2019-05-21	5	88	5	10	Rotated	SD_6	A	6	0.003
ETHOSCOPE_005	2019-05-21	6	88	5	11	Control	SD_6	A	6	0.003
ETHOSCOPE_005	2019-05-21	7	88	5	12	Rotated	SD_6	A	6	0.003
ETHOSCOPE_005	2019-05-21	8	88	5	13	Control	SD_6	A	6	0.003
ETHOSCOPE_005	2019-05-21	9	88	5	14	Rotated	SD_6	A	6	0.003
ETHOSCOPE_005	2019-05-21	10	88	5	15	Control	SD_6	A	6	0.003
ETHOSCOPE_005	2019-05-21	15	646	5	7	Control	SD_6	A	6	0.003
ETHOSCOPE_005	2019-05-21	16	646	5	8	Rotated	SD_6	A	6	0.003
ETHOSCOPE_005	2019-05-21	17	646	5	9	Control	SD_6	A	6	0.003
ETHOSCOPE_005	2019-05-21	18	646	5	10	Rotated	SD_6	A	6	0.003
ETHOSCOPE_005	2019-05-21	19	441	5	22	Control	SD_6	A	6	0.003
ETHOSCOPE_011	2019-05-21	5	908	5	25	Rotated	SD_6	A	6	0.003
ETHOSCOPE_004	2019-05-21	1	406	5	19	Rotated	SD_6	C	6	0.003
ETHOSCOPE_004	2019-05-21	2	406	5	20	Control	SD_6	C	6	0.003
ETHOSCOPE_004	2019-05-21	3	406	5	21	Rotated	SD_6	C	6	0.003
ETHOSCOPE_004	2019-05-21	4	406	5	22	Control	SD_6	C	6	0.003
ETHOSCOPE_004	2019-05-21	5	406	5	23	Rotated	SD_6	C	6	0.003
ETHOSCOPE_004	2019-05-21	6	406	5	24	Control	SD_6	C	6	0.003
ETHOSCOPE_004	2019-05-21	7	406	5	25	Rotated	SD_6	C	6	0.003
ETHOSCOPE_004	2019-05-21	8	406	5	26	Control	SD_6	C	6	0.003
ETHOSCOPE_004	2019-05-21	10	138	5	1	Control	SD_6	C	6	0.003
ETHOSCOPE_004	2019-05-21	11	138	5	2	Control	SD_6	C	6	0.003
ETHOSCOPE_005	2019-05-21	11	360	5	13	Control	SD_6	D	6	0.003
ETHOSCOPE_005	2019-05-21	12	360	5	14	Rotated	SD_6	D	6	0.003
ETHOSCOPE_005	2019-05-21	13	360	5	15	Control	SD_6	D	6	0.003
ETHOSCOPE_005	2019-05-21	14	360	5	16	Rotated	SD_6	D	6	0.003
ETHOSCOPE_011	2019-05-21	1	324	5	25	Rotated	SD_6	D	6	0.003
ETHOSCOPE_011	2019-05-21	3	324	5	26	Rotated	SD_6	D	6	0.003
ETHOSCOPE_001	2019-07-29	1	88	5	16	Rotated	SD_6	A	6	0.01
ETHOSCOPE_001	2019-07-29	2	88	5	17	Control	SD_6	A	6	0.01
ETHOSCOPE_001	2019-07-29	3	88	5	18	Rotated	SD_6	A	6	0.01
ETHOSCOPE_001	2019-07-29	4	88	5	19	Control	SD_6	A	6	0.01
ETHOSCOPE_001	2019-07-29	5	88	5	20	Rotated	SD_6	A	6	0.01
ETHOSCOPE_001	2019-07-29	6	88	5	21	Control	SD_6	A	6	0.01
ETHOSCOPE_001	2019-07-29	7	88	5	22	Rotated	SD_6	A	6	0.01
ETHOSCOPE_001	2019-07-29	8	88	5	23	Control	SD_6	A	6	0.01
ETHOSCOPE_001	2019-07-29	9	88	5	24	Rotated	SD_6	A	6	0.01
ETHOSCOPE_001	2019-07-29	10	88	5	25	Control	SD_6	A	6	0.01
ETHOSCOPE_001	2019-07-29	11	88	5	26	Control	SD_6	A	6	0.01
ETHOSCOPE_001	2019-07-29	12	88	5	27	Rotated	SD_6	A	6	0.01
ETHOSCOPE_001	2019-07-29	13	287	5	9	Control	SD_6	A	6	0.01
ETHOSCOPE_001	2019-07-29	14	287	5	10	Rotated	SD_6	A	6	0.01
ETHOSCOPE_001	2019-07-29	16	287	5	11	Rotated	SD_6	A	6	0.01
ETHOSCOPE_001	2019-07-29	18	287	5	12	Rotated	SD_6	A	6	0.01
ETHOSCOPE_003	2019-07-29	2	313	5	24	Control	SD_6	A	6	0.01
ETHOSCOPE_003	2019-07-29	3	313	5	25	Rotated	SD_6	A	6	0.01
ETHOSCOPE_003	2019-07-29	4	313	5	26	Control	SD_6	A	6	0.01
ETHOSCOPE_003	2019-07-29	5	313	5	27	Rotated	SD_6	A	6	0.01
ETHOSCOPE_003	2019-07-29	7	313	5	28	Rotated	SD_6	A	6	0.01
ETHOSCOPE_003	2019-07-29	9	313	5	29	Rotated	SD_6	A	6	0.01
ETHOSCOPE_003	2019-07-29	12	313	5	30	Rotated	SD_6	A	6	0.01
ETHOSCOPE_003	2019-07-29	14	303	5	12	Rotated	SD_6	A	6	0.01
ETHOSCOPE_003	2019-07-29	16	303	5	13	Rotated	SD_6	A	6	0.01
ETHOSCOPE_003	2019-07-29	18	303	5	14	Rotated	SD_6	A	6	0.01
ETHOSCOPE_011	2019-07-30	1	287	5	13	Rotated	SD_6	A	6	0.01
ETHOSCOPE_011	2019-07-30	2	287	5	14	Control	SD_6	A	6	0.01
ETHOSCOPE_011	2019-07-30	3	287	5	15	Rotated	SD_6	A	6	0.01
ETHOSCOPE_011	2019-07-30	4	287	5	16	Control	SD_6	A	6	0.01
ETHOSCOPE_011	2019-07-30	5	287	5	17	Rotated	SD_6	A	6	0.01
ETHOSCOPE_011	2019-07-30	6	287	5	18	Control	SD_6	A	6	0.01
ETHOSCOPE_011	2019-07-30	7	287	5	19	Rotated	SD_6	A	6	0.01
ETHOSCOPE_011	2019-07-30	8	287	5	20	Control	SD_6	A	6	0.01
ETHOSCOPE_011	2019-07-30	9	287	5	21	Rotated	SD_6	A	6	0.01
ETHOSCOPE_011	2019-07-30	10	313	5	31	Control	SD_6	A	6	0.01
ETHOSCOPE_011	2019-07-30	11	313	5	32	Control	SD_6	A	6	0.01
ETHOSCOPE_011	2019-07-30	12	313	5	33	Rotated	SD_6	A	6	0.01
ETHOSCOPE_011	2019-07-30	13	313	5	34	Control	SD_6	A	6	0.01
ETHOSCOPE_011	2019-07-30	14	303	5	15	Rotated	SD_6	A	6	0.01
ETHOSCOPE_011	2019-07-30	15	303	5	16	Control	SD_6	A	6	0.01
ETHOSCOPE_011	2019-07-30	16	303	5	17	Rotated	SD_6	A	6	0.01
ETHOSCOPE_011	2019-07-30	17	303	5	18	Control	SD_6	A	6	0.01
ETHOSCOPE_011	2019-07-30	18	303	5	19	Rotated	SD_6	A	6	0.01
ETHOSCOPE_011	2019-07-30	19	303	5	20	Control	SD_6	A	6	0.01
ETHOSCOPE_011	2019-07-30	20	303	5	21	Rotated	SD_6	A	6	0.01
ETHOSCOPE_012	2019-07-30	1	303	5	22	Rotated	SD_6	A	6	0.01
ETHOSCOPE_012	2019-07-30	2	303	5	23	Control	SD_6	A	6	0.01
ETHOSCOPE_012	2019-07-30	3	303	5	24	Rotated	SD_6	A	6	0.01
ETHOSCOPE_012	2019-07-30	4	88	5	28	Control	SD_6	A	6	0.01
ETHOSCOPE_012	2019-07-30	5	88	5	29	Rotated	SD_6	A	6	0.01
ETHOSCOPE_012	2019-07-30	6	88	5	30	Control	SD_6	A	6	0.01
ETHOSCOPE_012	2019-07-30	7	88	5	31	Rotated	SD_6	A	6	0.01
ETHOSCOPE_012	2019-07-30	8	88	5	32	Control	SD_6	A	6	0.01
ETHOSCOPE_012	2019-07-30	9	88	5	33	Rotated	SD_6	A	6	0.01
ETHOSCOPE_012	2019-07-30	10	88	5	34	Control	SD_6	A	6	0.01
ETHOSCOPE_012	2019-07-30	11	88	5	35	Control	SD_6	A	6	0.01
ETHOSCOPE_012	2019-07-30	12	88	5	36	Rotated	SD_6	A	6	0.01
ETHOSCOPE_012	2019-07-30	13	88	5	37	Control	SD_6	A	6	0.01
ETHOSCOPE_012	2019-07-30	14	88	5	38	Rotated	SD_6	A	6	0.01
ETHOSCOPE_012	2019-07-30	15	88	5	39	Control	SD_6	A	6	0.01
ETHOSCOPE_012	2019-07-30	16	441	5	23	Rotated	SD_6	A	6	0.01
ETHOSCOPE_012	2019-07-30	17	441	5	24	Control	SD_6	A	6	0.01
ETHOSCOPE_012	2019-07-30	18	441	5	25	Rotated	SD_6	A	6	0.01
ETHOSCOPE_012	2019-07-30	19	441	5	26	Control	SD_6	A	6	0.01
ETHOSCOPE_012	2019-08-12	7	908	5	26	Rotated	SD_6	A	7	0.01
ETHOSCOPE_012	2019-08-12	9	908	5	27	Rotated	SD_6	A	7	0.01
ETHOSCOPE_012	2019-08-12	12	908	5	28	Rotated	SD_6	A	7	0.01
ETHOSCOPE_012	2019-08-12	14	908	5	29	Rotated	SD_6	A	7	0.01
ETHOSCOPE_012	2019-08-12	16	908	5	30	Rotated	SD_6	A	7	0.01
ETHOSCOPE_012	2019-08-12	18	908	5	31	Rotated	SD_6	A	7	0.01
ETHOSCOPE_013	2019-08-12	3	908	5	33	Rotated	SD_6	A	7	0.01
ETHOSCOPE_013	2019-08-12	5	908	5	34	Rotated	SD_6	A	7	0.01
ETHOSCOPE_013	2019-08-12	7	908	5	35	Rotated	SD_6	A	7	0.01
ETHOSCOPE_013	2019-08-12	9	908	5	36	Rotated	SD_6	A	7	0.01
ETHOSCOPE_013	2019-08-12	12	908	5	37	Rotated	SD_6	A	7	0.01
ETHOSCOPE_013	2019-08-12	14	908	5	38	Rotated	SD_6	A	7	0.01
ETHOSCOPE_013	2019-08-12	16	908	5	39	Rotated	SD_6	A	7	0.01
ETHOSCOPE_013	2019-08-12	18	908	5	40	Rotated	SD_6	A	7	0.01
ETHOSCOPE_013	2019-08-12	20	908	5	41	Rotated	SD_6	A	7	0.01
ETHOSCOPE_012	2019-08-12	1	405	5	1	Rotated	SD_6	E	7	0.01
ETHOSCOPE_012	2019-08-12	2	405	5	2	Control	SD_6	E	7	0.01
ETHOSCOPE_012	2019-08-12	3	405	5	3	Rotated	SD_6	E	7	0.01
ETHOSCOPE_012	2019-08-12	4	405	5	4	Control	SD_6	E	7	0.01
ETHOSCOPE_012	2019-08-12	5	405	5	5	Rotated	SD_6	E	7	0.01
ETHOSCOPE_012	2019-08-12	6	405	5	6	Control	SD_6	E	7	0.01
ETHOSCOPE_011	2019-08-13	1	908	5	42	Rotated	SD_6	A	7	0.01
ETHOSCOPE_011	2019-08-13	3	908	5	43	Rotated	SD_6	A	7	0.01
ETHOSCOPE_011	2019-08-13	5	908	5	44	Rotated	SD_6	A	7	0.01
ETHOSCOPE_011	2019-08-13	7	908	5	45	Rotated	SD_6	A	7	0.01
ETHOSCOPE_011	2019-08-13	9	908	5	46	Rotated	SD_6	A	7	0.01
ETHOSCOPE_011	2019-08-13	12	908	5	47	Rotated	SD_6	A	7	0.01
ETHOSCOPE_011	2019-08-13	14	405	5	7	Rotated	SD_6	E	7	0.01
ETHOSCOPE_011	2019-08-13	16	405	5	8	Rotated	SD_6	E	7	0.01
ETHOSCOPE_011	2019-08-13	18	405	5	9	Rotated	SD_6	E	7	0.01
ETHOSCOPE_011	2019-08-13	20	405	5	10	Rotated	SD_6	E	7	0.01
ETHOSCOPE_009	2019-10-14	1	646	5	1	Control	seq5	A	19	0.0045
ETHOSCOPE_009	2019-10-14	2	646	5	1	Control	seq5	A	19	0.0045
ETHOSCOPE_009	2019-10-14	3	646	5	1	Control	seq5	A	19	0.0045
ETHOSCOPE_009	2019-10-14	4	646	5	1	Control	seq5	A	19	0.0045
ETHOSCOPE_009	2019-10-14	5	646	5	1	Control	seq5	A	19	0.0045
ETHOSCOPE_013	2019-10-14	12	646	3	1	Control	seq5	A	19	0.0045
ETHOSCOPE_013	2019-10-14	15	646	3	1	Control	seq5	A	19	0.0045
ETHOSCOPE_013	2019-10-14	16	646	3	1	Control	seq5	A	19	0.0045
ETHOSCOPE_013	2019-10-14	17	646	3	1	Control	seq5	A	19	0.0045
ETHOSCOPE_013	2019-10-14	18	646	3	1	Control	seq5	A	19	0.0045
ETHOSCOPE_013	2019-10-14	19	646	3	1	Control	seq5	A	19	0.0045
ETHOSCOPE_013	2019-10-14	20	646	3	1	Control	seq5	A	19	0.0045

## Sheet: Ext_Fig_7a
replicate	machine_name	date	region_id	genotype	age_loading	sex	batch	reference_hour	incubator	condition	ZT
#01	ETHOSCOPE_011	2021-02-10	1	iso31/303	3_4	M	1	11	3	sleep	0
#02	ETHOSCOPE_011	2021-02-10	2	iso31/303	3_4	M	1	11	3	sleep	0
#05	ETHOSCOPE_011	2021-02-10	5	iso31/303	3_4	M	1	11	3	sleep	0
#06	ETHOSCOPE_011	2021-02-10	6	iso31/303	3_4	M	1	11	3	sleep	0
#08	ETHOSCOPE_011	2021-02-10	8	iso31/303	3_4	M	1	11	3	sleep	0
#09	ETHOSCOPE_011	2021-02-10	9	iso31/303	3_4	M	1	11	3	sleep	0
#10	ETHOSCOPE_011	2021-02-10	10	iso31/303	3_4	M	1	11	3	sleep	0
#11	ETHOSCOPE_011	2021-02-10	11	iso31/303	3_4	M	1	11	3	sleep	0
#25	ETHOSCOPE_005	2021-02-10	5	iso31/303	3_4	M	1	11	3	sleep	0
#26	ETHOSCOPE_005	2021-02-10	6	iso31/303	3_4	M	1	11	3	sleep	0
#27	ETHOSCOPE_005	2021-02-10	7	iso31/303	3_4	M	1	11	3	sleep	0
#02	ETHOSCOPE_001	2021-02-10	3	iso31/303	3_4	M	1	13	3	SD	0
#05	ETHOSCOPE_001	2021-02-10	9	iso31/303	3_4	M	1	13	3	SD	0
#11	ETHOSCOPE_007	2021-02-10	3	iso31/303	3_4	M	1	13	3	SD	0
#12	ETHOSCOPE_007	2021-02-10	5	iso31/303	3_4	M	1	13	3	SD	0
#13	ETHOSCOPE_007	2021-02-10	7	iso31/303	3_4	M	1	13	3	SD	0
#15	ETHOSCOPE_007	2021-02-10	12	iso31/303	3_4	M	1	13	3	SD	0
#17	ETHOSCOPE_007	2021-02-10	16	iso31/303	3_4	M	1	13	3	SD	0
#22	ETHOSCOPE_013	2021-02-10	5	iso31/303	3_4	M	1	13	3	SD	0
#23	ETHOSCOPE_013	2021-02-10	7	iso31/303	3_4	M	1	13	3	SD	0
#29	ETHOSCOPE_013	2021-02-10	20	iso31/303	3_4	M	1	13	3	SD	0
#37	ETHOSCOPE_014	2021-02-10	18	iso31/303	3_4	M	1	13	3	SD	0
#01	ETHOSCOPE_005	2021-02-15	1	iso31/379	5	M	2	7	3	sleep	0
#02	ETHOSCOPE_005	2021-02-15	2	iso31/379	5	M	2	7	3	sleep	0
#03	ETHOSCOPE_005	2021-02-15	3	iso31/379	5	M	2	7	3	sleep	0
#04	ETHOSCOPE_005	2021-02-15	4	iso31/379	5	M	2	7	3	sleep	0
#05	ETHOSCOPE_005	2021-02-15	5	iso31/379	5	M	2	7	3	sleep	0
#06	ETHOSCOPE_005	2021-02-15	6	iso31/379	5	M	2	7	3	sleep	0
#08	ETHOSCOPE_005	2021-02-15	8	iso31/379	5	M	2	7	3	sleep	0
#11	ETHOSCOPE_005	2021-02-15	11	iso31/379	5	M	2	7	3	sleep	0
#12	ETHOSCOPE_005	2021-02-15	12	iso31/379	5	M	2	7	3	sleep	0
#13	ETHOSCOPE_005	2021-02-15	13	iso31/379	5	M	2	7	3	sleep	0
#16	ETHOSCOPE_005	2021-02-15	16	iso31/379	4	M	2	7	3	sleep	0
#21	ETHOSCOPE_015	2021-02-15	1	iso31/379	4	M	2	7	3	sleep	0
#22	ETHOSCOPE_015	2021-02-15	2	iso31/379	4	M	2	7	3	sleep	0
#24	ETHOSCOPE_015	2021-02-15	4	iso31/379	3	M	2	7	3	sleep	0
#33	ETHOSCOPE_015	2021-02-15	13	iso31/379	3	M	2	7	3	sleep	0
#39	ETHOSCOPE_015	2021-02-15	19	iso31/379	3	M	2	7	3	sleep	0
#43	ETHOSCOPE_011	2021-02-15	3	iso31/379	6	M	2	7	3	sleep	0
#46	ETHOSCOPE_011	2021-02-15	6	iso31/379	6	M	2	7	3	sleep	0
#47	ETHOSCOPE_011	2021-02-15	7	iso31/379	6	M	2	7	3	sleep	0
#48	ETHOSCOPE_011	2021-02-15	8	iso31/379	6	M	2	7	3	sleep	0
#51	ETHOSCOPE_011	2021-02-15	11	iso31/379	6	M	2	7	3	sleep	0
#62	ETHOSCOPE_022	2021-02-15	2	iso31/379	6	M	2	7	3	sleep	0
#02	ETHOSCOPE_014	2021-02-15	3	iso31/379	5	M	2	9	3	SD	0
#07	ETHOSCOPE_014	2021-02-15	14	iso31/379	5	M	2	9	3	SD	0
#18	ETHOSCOPE_001	2021-02-15	16	iso31/379	4	M	2	9	3	SD	0
#22	ETHOSCOPE_007	2021-02-15	3	iso31/379	5	M	2	9	3	SD	0
#23	ETHOSCOPE_007	2021-02-15	5	iso31/379	4	M	2	9	3	SD	0
#26	ETHOSCOPE_007	2021-02-15	12	iso31/379	6	M	2	9	3	SD	0
#27	ETHOSCOPE_007	2021-02-15	14	iso31/379	6	M	2	9	3	SD	0
#32	ETHOSCOPE_013	2021-02-15	3	iso31/379	6	M	2	9	3	SD	0
#33	ETHOSCOPE_013	2021-02-15	5	iso31/379	6	M	2	9	3	SD	0
#35	ETHOSCOPE_013	2021-02-15	9	iso31/379	6	M	2	9	3	SD	0
#36	ETHOSCOPE_013	2021-02-15	12	iso31/379	6	M	2	9	3	SD	0
#37	ETHOSCOPE_013	2021-02-15	14	iso31/379	6	M	2	9	3	SD	0
#39	ETHOSCOPE_013	2021-02-15	18	iso31/379	6	M	2	9	3	SD	0
#41	ETHOSCOPE_034	2021-02-15	1	iso31/379	6	M	2	9	3	SD	0
#01	ETHOSCOPE_011	2021-03-01	1	iso31/379	5	M	3	8	3	sleep	0
#02	ETHOSCOPE_011	2021-03-01	2	iso31/379	5	M	3	8	3	sleep	0
#07	ETHOSCOPE_011	2021-03-01	7	iso31/379	5	M	3	8	3	sleep	0
#13	ETHOSCOPE_011	2021-03-01	13	iso31/379	5	M	3	8	3	sleep	0
#15	ETHOSCOPE_011	2021-03-01	15	iso31/379	5	M	3	8	3	sleep	0
#19	ETHOSCOPE_011	2021-03-01	19	iso31/379	5	M	3	8	3	sleep	0
#25	ETHOSCOPE_027	2021-03-01	5	iso31/379	5	M	3	8	3	sleep	0
#30	ETHOSCOPE_027	2021-03-01	10	iso31/379	4	M	3	8	3	sleep	0
#36	ETHOSCOPE_027	2021-03-01	16	iso31/379	4	M	3	8	3	sleep	0
#44	ETHOSCOPE_022	2021-03-01	4	iso31/379	3	M	3	8	3	sleep	0
#48	ETHOSCOPE_022	2021-03-01	8	iso31/379	3	M	3	8	3	sleep	0
#51	ETHOSCOPE_022	2021-03-01	11	iso31/379	3	M	3	8	3	sleep	0
#02	ETHOSCOPE_013	2021-03-01	3	iso31/379	5	M	3	10	4	SD	0
#09	ETHOSCOPE_013	2021-03-01	18	iso31/379	5	M	3	10	4	SD	0
#10	ETHOSCOPE_013	2021-03-01	20	iso31/379	5	M	3	10	4	SD	0
#14	ETHOSCOPE_014	2021-03-01	7	iso31/379	5	M	3	10	4	SD	0
#21	ETHOSCOPE_007	2021-03-01	1	iso31/379	5	M	3	10	4	SD	0
#48	ETHOSCOPE_015	2021-03-01	16	iso31/379	4	M	3	10	4	SD	0
#50	ETHOSCOPE_015	2021-03-01	20	iso31/379	4	M	3	10	4	SD	0
#01	ETHOSCOPE_011	2021-03-03	1	iso31/379	5	M	4	9	3	sleep	0
#09	ETHOSCOPE_011	2021-03-03	9	iso31/379	5	M	4	9	3	sleep	0
#10	ETHOSCOPE_011	2021-03-03	10	iso31/379	5	M	4	9	3	sleep	0
#14	ETHOSCOPE_011	2021-03-03	14	iso31/379	5	M	4	9	3	sleep	0
#15	ETHOSCOPE_011	2021-03-03	15	iso31/379	5	M	4	9	3	sleep	0
#17	ETHOSCOPE_011	2021-03-03	17	iso31/379	5	M	4	9	3	sleep	0
#20	ETHOSCOPE_011	2021-03-03	20	iso31/379	5	M	4	9	3	sleep	0
#25	ETHOSCOPE_022	2021-03-03	5	iso31/379	4	M	4	9	3	sleep	0
#26	ETHOSCOPE_022	2021-03-03	6	iso31/379	4	M	4	9	3	sleep	0
#27	ETHOSCOPE_022	2021-03-03	7	iso31/379	4	M	4	9	3	sleep	0
#28	ETHOSCOPE_022	2021-03-03	8	iso31/379	4	M	4	9	3	sleep	0
#33	ETHOSCOPE_022	2021-03-03	13	iso31/379	4	M	4	9	3	sleep	0
#34	ETHOSCOPE_022	2021-03-03	14	iso31/379	4	M	4	9	3	sleep	0
#36	ETHOSCOPE_022	2021-03-03	16	iso31/379	4	M	4	9	3	sleep	0
#37	ETHOSCOPE_022	2021-03-03	17	iso31/379	4	M	4	9	3	sleep	0
#38	ETHOSCOPE_022	2021-03-03	18	iso31/379	4	M	4	9	3	sleep	0
#40	ETHOSCOPE_022	2021-03-03	20	iso31/379	4	M	4	9	3	sleep	0
#42	ETHOSCOPE_027	2021-03-03	2	iso31/379	3_4	M	4	9	3	sleep	0
#43	ETHOSCOPE_027	2021-03-03	3	iso31/379	3_4	M	4	9	3	sleep	0
#47	ETHOSCOPE_027	2021-03-03	7	iso31/379	3_4	M	4	9	3	sleep	0
#48	ETHOSCOPE_027	2021-03-03	8	iso31/379	3_4	M	4	9	3	sleep	0
#49	ETHOSCOPE_027	2021-03-03	9	iso31/379	3_4	M	4	9	3	sleep	0
#52	ETHOSCOPE_027	2021-03-03	12	iso31/379	3_4	M	4	9	3	sleep	0
#53	ETHOSCOPE_027	2021-03-03	13	iso31/379	3_4	M	4	9	3	sleep	0
#54	ETHOSCOPE_027	2021-03-03	14	iso31/379	3_4	M	4	9	3	sleep	0
#55	ETHOSCOPE_027	2021-03-03	15	iso31/379	3_4	M	4	9	3	sleep	0
#02	ETHOSCOPE_013	2021-03-03	3	iso31/379	5	M	4	10	4	SD	0
#03	ETHOSCOPE_013	2021-03-03	5	iso31/379	5	M	4	10	4	SD	0
#07	ETHOSCOPE_013	2021-03-03	14	iso31/379	5	M	4	10	4	SD	0
#12	ETHOSCOPE_014	2021-03-03	3	iso31/379	5	M	4	10	4	SD	0
#13	ETHOSCOPE_014	2021-03-03	5	iso31/379	5	M	4	10	4	SD	0
#14	ETHOSCOPE_014	2021-03-03	7	iso31/379	5	M	4	10	4	SD	0
#15	ETHOSCOPE_014	2021-03-03	9	iso31/379	5	M	4	10	4	SD	0
#16	ETHOSCOPE_014	2021-03-03	12	iso31/379	5	M	4	10	4	SD	0
#22	ETHOSCOPE_007	2021-03-03	3	iso31/379	4	M	4	10	4	SD	0
#28	ETHOSCOPE_007	2021-03-03	16	iso31/379	4	M	4	10	4	SD	0
#31	ETHOSCOPE_015	2021-03-03	1	iso31/379	6	M	4	10	4	SD	0
#32	ETHOSCOPE_015	2021-03-03	3	iso31/379	6	M	4	10	4	SD	0
#33	ETHOSCOPE_015	2021-03-03	5	iso31/379	6	M	4	10	4	SD	0
#36	ETHOSCOPE_015	2021-03-03	12	iso31/379	6	M	4	10	4	SD	0
#39	ETHOSCOPE_015	2021-03-03	18	iso31/379	4	M	4	10	4	SD	0
#43	ETHOSCOPE_010	2021-03-03	5	iso31/379	5	M	4	10	4	SD	0
#02	ETHOSCOPE_034	2021-03-08	2	iso31/379	5	M	6	11	3	sleep	0
#20	ETHOSCOPE_017	2021-03-08	2	iso31/379	5	M	6	11	3	sleep	0
#01	ETHOSCOPE_013	2021-03-08	1	iso31/379	5	M	6	10	4	SD	0
#03	ETHOSCOPE_013	2021-03-08	5	iso31/379	5	M	6	10	4	SD	0
#04	ETHOSCOPE_013	2021-03-08	7	iso31/379	5	M	6	10	4	SD	0
#05	ETHOSCOPE_013	2021-03-08	9	iso31/379	5	M	6	10	4	SD	0
#07	ETHOSCOPE_013	2021-03-08	14	iso31/379	5	M	6	10	4	SD	0
#08	ETHOSCOPE_013	2021-03-08	16	iso31/379	5	M	6	10	4	SD	0
#09	ETHOSCOPE_013	2021-03-08	18	iso31/379	5	M	6	10	4	SD	0
#10	ETHOSCOPE_013	2021-03-08	20	iso31/379	5	M	6	10	4	SD	0
#11	ETHOSCOPE_014	2021-03-08	1	iso31/379	5	M	6	10	4	SD	0
#15	ETHOSCOPE_014	2021-03-08	9	iso31/379	5	M	6	10	4	SD	0
#19	ETHOSCOPE_014	2021-03-08	18	iso31/379	5	M	6	10	4	SD	0
#21	ETHOSCOPE_010	2021-03-08	1	iso31/379	5	M	6	10	4	SD	0
#31	ETHOSCOPE_015	2021-03-08	1	iso31/379	5	M	6	10	4	SD	0
#32	ETHOSCOPE_015	2021-03-08	3	iso31/379	4	M	6	10	4	SD	0
#33	ETHOSCOPE_015	2021-03-08	5	iso31/379	4	M	6	10	4	SD	0
#34	ETHOSCOPE_015	2021-03-08	7	iso31/379	4	M	6	10	4	SD	0
#38	ETHOSCOPE_015	2021-03-08	16	iso31/379	4	M	6	10	4	SD	0
#43	ETHOSCOPE_007	2021-03-08	5	iso31/379	5	M	6	10	4	SD	0
#46	ETHOSCOPE_007	2021-03-08	12	iso31/379	5	M	6	10	4	SD	0
#47	ETHOSCOPE_007	2021-03-08	14	iso31/379	5	M	6	10	4	SD	0
#01	ETHOSCOPE_011	2021-03-10	1	iso31/379	3_5	M	7	8	3	sleep	0
#03	ETHOSCOPE_011	2021-03-10	3	iso31/379	3_5	M	7	8	3	sleep	0
#04	ETHOSCOPE_011	2021-03-10	4	iso31/379	3_5	M	7	8	3	sleep	0
#05	ETHOSCOPE_011	2021-03-10	5	iso31/379	3_5	M	7	8	3	sleep	0
#08	ETHOSCOPE_011	2021-03-10	8	iso31/379	3_5	M	7	8	3	sleep	0
#09	ETHOSCOPE_011	2021-03-10	9	iso31/379	3_5	M	7	8	3	sleep	0
#11	ETHOSCOPE_011	2021-03-10	11	iso31/379	3_5	M	7	8	3	sleep	0
#17	ETHOSCOPE_011	2021-03-10	17	iso31/379	3_5	M	7	8	3	sleep	0
#19	ETHOSCOPE_011	2021-03-10	19	iso31/379	3_5	M	7	8	3	sleep	0
#21	ETHOSCOPE_022	2021-03-10	1	iso31/379	3_5	M	7	8	3	sleep	0
#22	ETHOSCOPE_022	2021-03-10	2	iso31/379	3_5	M	7	8	3	sleep	0
#26	ETHOSCOPE_022	2021-03-10	6	iso31/379	3_5	M	7	8	3	sleep	0
#30	ETHOSCOPE_022	2021-03-10	10	iso31/379	3_5	M	7	8	3	sleep	0
#31	ETHOSCOPE_022	2021-03-10	11	iso31/379	3_5	M	7	8	3	sleep	0
#40	ETHOSCOPE_022	2021-03-10	20	iso31/379	3_5	M	7	8	3	sleep	0
#41	ETHOSCOPE_027	2021-03-10	1	iso31/379	3_5	M	7	8	3	sleep	0
#43	ETHOSCOPE_027	2021-03-10	3	iso31/379	3_5	M	7	8	3	sleep	0
#44	ETHOSCOPE_027	2021-03-10	4	iso31/379	3_5	M	7	8	3	sleep	0
#45	ETHOSCOPE_027	2021-03-10	5	iso31/379	3_5	M	7	8	3	sleep	0
#49	ETHOSCOPE_027	2021-03-10	9	iso31/379	3_5	M	7	8	3	sleep	0
#01	ETHOSCOPE_013	2021-03-10	1	iso31/379	3_5	M	7	13	4	SD	0
#03	ETHOSCOPE_013	2021-03-10	5	iso31/379	3_5	M	7	13	4	SD	0
#04	ETHOSCOPE_013	2021-03-10	7	iso31/379	3_5	M	7	13	4	SD	0
#05	ETHOSCOPE_013	2021-03-10	9	iso31/379	3_5	M	7	13	4	SD	0
#09	ETHOSCOPE_013	2021-03-10	18	iso31/379	3_5	M	7	13	4	SD	0
#10	ETHOSCOPE_013	2021-03-10	20	iso31/379	3_5	M	7	13	4	SD	0
#11	ETHOSCOPE_014	2021-03-10	1	iso31/379	3_5	M	7	13	4	SD	0
#12	ETHOSCOPE_014	2021-03-10	3	iso31/379	3_5	M	7	13	4	SD	0
#13	ETHOSCOPE_014	2021-03-10	5	iso31/379	3_5	M	7	13	4	SD	0
#15	ETHOSCOPE_014	2021-03-10	9	iso31/379	3_5	M	7	13	4	SD	0
#16	ETHOSCOPE_014	2021-03-10	12	iso31/379	3_5	M	7	13	4	SD	0
#17	ETHOSCOPE_014	2021-03-10	14	iso31/379	3_5	M	7	13	4	SD	0
#22	ETHOSCOPE_015	2021-03-10	3	iso31/379	3_5	M	7	13	4	SD	0
#26	ETHOSCOPE_015	2021-03-10	12	iso31/379	3_5	M	7	13	4	SD	0
#34	ETHOSCOPE_007	2021-03-10	7	iso31/379	3_5	M	7	13	4	SD	0
#50	ETHOSCOPE_003	2021-03-10	20	iso31/379	3_5	M	7	13	4	SD	0
#54	ETHOSCOPE_018	2021-03-10	7	iso31/379	3_5	M	7	13	4	SD	0
#56	ETHOSCOPE_018	2021-03-10	12	iso31/379	3_5	M	7	13	4	SD	0
#60	ETHOSCOPE_018	2021-03-10	20	iso31/379	3_5	M	7	13	4	SD	0
#01	ETHOSCOPE_017	2021-03-15	1	iso31/379	5	M	8	7	3	sleep	0
#05	ETHOSCOPE_017	2021-03-15	5	iso31/379	5	M	8	7	3	sleep	0
#09	ETHOSCOPE_017	2021-03-15	9	iso31/379	5	M	8	7	3	sleep	0
#11	ETHOSCOPE_017	2021-03-15	11	iso31/379	5	M	8	7	3	sleep	0
#13	ETHOSCOPE_017	2021-03-15	13	iso31/379	5	M	8	7	3	sleep	0
#14	ETHOSCOPE_017	2021-03-15	14	iso31/379	5	M	8	7	3	sleep	0
#18	ETHOSCOPE_017	2021-03-15	18	iso31/379	5	M	8	7	3	sleep	0
#21	ETHOSCOPE_034	2021-03-15	1	iso31/379	5	M	8	7	3	sleep	0
#24	ETHOSCOPE_034	2021-03-15	4	iso31/379	5	M	8	7	3	sleep	0
#25	ETHOSCOPE_034	2021-03-15	5	iso31/379	5	M	8	7	3	sleep	0
#30	ETHOSCOPE_034	2021-03-15	10	iso31/379	4	M	8	7	3	sleep	0
#31	ETHOSCOPE_034	2021-03-15	11	iso31/379	4	M	8	7	3	sleep	0
#38	ETHOSCOPE_034	2021-03-15	18	iso31/379	4	M	8	7	3	sleep	0
#41	ETHOSCOPE_011	2021-03-15	1	iso31/379	4	M	8	7	3	sleep	0
#03	ETHOSCOPE_013	2021-03-15	5	iso31/379	5	M	8	8	4	SD	0
#08	ETHOSCOPE_013	2021-03-15	16	iso31/379	5	M	8	8	4	SD	0
#13	ETHOSCOPE_014	2021-03-15	5	iso31/379	5	M	8	8	4	SD	0
#15	ETHOSCOPE_014	2021-03-15	9	iso31/379	5	M	8	8	4	SD	0
#23	ETHOSCOPE_007	2021-03-15	5	iso31/379	5	M	8	8	4	SD	0
#26	ETHOSCOPE_007	2021-03-15	12	iso31/379	5	M	8	8	4	SD	0
#32	ETHOSCOPE_015	2021-03-15	3	iso31/379	4	M	8	8	4	SD	0
#34	ETHOSCOPE_015	2021-03-15	7	iso31/379	4	M	8	8	4	SD	0
#35	ETHOSCOPE_015	2021-03-15	9	iso31/379	4	M	8	8	4	SD	0
#36	ETHOSCOPE_015	2021-03-15	12	iso31/379	4	M	8	8	4	SD	0
#39	ETHOSCOPE_015	2021-03-15	18	iso31/379	4	M	8	8	4	SD	0
#48	ETHOSCOPE_003	2021-03-15	16	iso31/379	4	M	8	8	4	SD	0
#49	ETHOSCOPE_003	2021-03-15	18	iso31/379	3	M	8	8	4	SD	0
#01	ETHOSCOPE_017	2021-03-17	1	iso31/379	3_4	M	9	11	3	sleep	0
#02	ETHOSCOPE_017	2021-03-17	2	iso31/379	3_4	M	9	11	3	sleep	0
#03	ETHOSCOPE_017	2021-03-17	3	iso31/379	3_4	M	9	11	3	sleep	0
#04	ETHOSCOPE_017	2021-03-17	4	iso31/379	3_4	M	9	11	3	sleep	0
#06	ETHOSCOPE_017	2021-03-17	6	iso31/379	3_4	M	9	11	3	sleep	0
#08	ETHOSCOPE_017	2021-03-17	8	iso31/379	3_4	M	9	11	3	sleep	0
#09	ETHOSCOPE_017	2021-03-17	9	iso31/379	3_4	M	9	11	3	sleep	0
#10	ETHOSCOPE_017	2021-03-17	10	iso31/379	3_4	M	9	11	3	sleep	0
#11	ETHOSCOPE_017	2021-03-17	11	iso31/379	3_4	M	9	11	3	sleep	0
#15	ETHOSCOPE_017	2021-03-17	15	iso31/379	3_4	M	9	11	3	sleep	0
#23	ETHOSCOPE_034	2021-03-17	3	iso31/379	3_4	M	9	11	3	sleep	0
#35	ETHOSCOPE_034	2021-03-17	15	iso31/379	3_4	M	9	11	3	sleep	0
#37	ETHOSCOPE_034	2021-03-17	17	iso31/379	3_4	M	9	11	3	sleep	0
#39	ETHOSCOPE_034	2021-03-17	19	iso31/379	3_4	M	9	11	3	sleep	0
#02	ETHOSCOPE_012	2021-03-22	2	iso31/379	5	M	11	8	3	sleep	0
#05	ETHOSCOPE_012	2021-03-22	5	iso31/379	5	M	11	8	3	sleep	0
#07	ETHOSCOPE_012	2021-03-22	7	iso31/379	5	M	11	8	3	sleep	0
#08	ETHOSCOPE_012	2021-03-22	8	iso31/379	5	M	11	8	3	sleep	0
#09	ETHOSCOPE_012	2021-03-22	9	iso31/379	5	M	11	8	3	sleep	0
#17	ETHOSCOPE_012	2021-03-22	17	iso31/379	5	M	11	8	3	sleep	0
#18	ETHOSCOPE_012	2021-03-22	18	iso31/379	5	M	11	8	3	sleep	0
#20	ETHOSCOPE_012	2021-03-22	20	iso31/379	5	M	11	8	3	sleep	0
#21	ETHOSCOPE_010	2021-03-22	1	iso31/379	5	M	11	8	3	sleep	0
#23	ETHOSCOPE_010	2021-03-22	3	iso31/379	5	M	11	8	3	sleep	0
#28	ETHOSCOPE_010	2021-03-22	8	iso31/379	5	M	11	8	3	sleep	0
#29	ETHOSCOPE_010	2021-03-22	9	iso31/379	5	M	11	8	3	sleep	0
#34	ETHOSCOPE_010	2021-03-22	14	iso31/379	4	M	11	8	3	sleep	0
#37	ETHOSCOPE_010	2021-03-22	17	iso31/379	4	M	11	8	3	sleep	0
#45	ETHOSCOPE_009	2021-03-22	5	iso31/379	4	M	11	8	3	sleep	0
#48	ETHOSCOPE_009	2021-03-22	8	iso31/379	4	M	11	8	3	sleep	0
#55	ETHOSCOPE_009	2021-03-22	15	iso31/379	4	M	11	8	3	sleep	0
#58	ETHOSCOPE_009	2021-03-22	18	iso31/379	4	M	11	8	3	sleep	0
#13	ETHOSCOPE_014	2021-03-22	5	iso31/379	5	M	11	9	4	SD	0
#14	ETHOSCOPE_014	2021-03-22	7	iso31/379	5	M	11	9	4	SD	0
#17	ETHOSCOPE_014	2021-03-22	14	iso31/379	5	M	11	9	4	SD	0
#27	ETHOSCOPE_015	2021-03-22	14	iso31/379	5	M	11	9	4	SD	0
#36	ETHOSCOPE_007	2021-03-22	12	iso31/379	5	M	11	9	4	SD	0
#37	ETHOSCOPE_007	2021-03-22	14	iso31/379	5	M	11	9	4	SD	0
#38	ETHOSCOPE_007	2021-03-22	16	iso31/379	5	M	11	9	4	SD	0
#39	ETHOSCOPE_007	2021-03-22	18	iso31/379	5	M	11	9	4	SD	0
#44	ETHOSCOPE_003	2021-03-22	7	iso31/379	5	M	11	9	4	SD	0
#45	ETHOSCOPE_003	2021-03-22	9	iso31/379	5	M	11	9	4	SD	0
#48	ETHOSCOPE_003	2021-03-22	16	iso31/379	5	M	11	9	4	SD	0
#52	ETHOSCOPE_013	2021-03-22	3	iso31/379	4	M	11	9	4	SD	0
#53	ETHOSCOPE_013	2021-03-22	5	iso31/379	4	M	11	9	4	SD	0
#55	ETHOSCOPE_013	2021-03-22	9	iso31/379	4	M	11	9	4	SD	0
#57	ETHOSCOPE_013	2021-03-22	14	iso31/379	4	M	11	9	4	SD	0
#58	ETHOSCOPE_013	2021-03-22	16	iso31/379	4	M	11	9	4	SD	0
#04	ETHOSCOPE_008	2021-03-27	4	iso31/379	5	M	12	9	3	sleep	0
#07	ETHOSCOPE_008	2021-03-27	7	iso31/379	5	M	12	9	3	sleep	0
#09	ETHOSCOPE_008	2021-03-27	9	iso31/379	5	M	12	9	3	sleep	0
#12	ETHOSCOPE_008	2021-03-27	12	iso31/379	5	M	12	9	3	sleep	0
#13	ETHOSCOPE_008	2021-03-27	13	iso31/379	5	M	12	9	3	sleep	0
#18	ETHOSCOPE_008	2021-03-27	18	iso31/379	5	M	12	9	3	sleep	0
#22	ETHOSCOPE_019	2021-03-27	2	iso31/379	5	M	12	9	3	sleep	0
#23	ETHOSCOPE_019	2021-03-27	3	iso31/379	5	M	12	9	3	sleep	0
#24	ETHOSCOPE_019	2021-03-27	4	iso31/379	5	M	12	9	3	sleep	0
#32	ETHOSCOPE_019	2021-03-27	12	iso31/379	5	M	12	9	3	sleep	0
#33	ETHOSCOPE_019	2021-03-27	13	iso31/379	5	M	12	9	3	sleep	0
#35	ETHOSCOPE_019	2021-03-27	15	iso31/379	5	M	12	9	3	sleep	0
#38	ETHOSCOPE_019	2021-03-27	18	iso31/379	5	M	12	9	3	sleep	0
#40	ETHOSCOPE_019	2021-03-27	20	iso31/379	5	M	12	9	3	sleep	0
#45	ETHOSCOPE_011	2021-03-27	5	iso31/379	5	M	12	9	3	sleep	0
#57	ETHOSCOPE_011	2021-03-27	17	iso31/379	5	M	12	9	3	sleep	0
#04	ETHOSCOPE_008	2021-03-28	4	iso31/379	5	M	12	9	3	sleep	0
#07	ETHOSCOPE_008	2021-03-28	7	iso31/379	5	M	12	9	3	sleep	0
#09	ETHOSCOPE_008	2021-03-28	9	iso31/379	5	M	12	9	3	sleep	0
#12	ETHOSCOPE_008	2021-03-28	12	iso31/379	5	M	12	9	3	sleep	0
#13	ETHOSCOPE_008	2021-03-28	13	iso31/379	5	M	12	9	3	sleep	0
#18	ETHOSCOPE_008	2021-03-28	18	iso31/379	5	M	12	9	3	sleep	0
#22	ETHOSCOPE_019	2021-03-28	2	iso31/379	5	M	12	9	3	sleep	0
#23	ETHOSCOPE_019	2021-03-28	3	iso31/379	5	M	12	9	3	sleep	0
#24	ETHOSCOPE_019	2021-03-28	4	iso31/379	5	M	12	9	3	sleep	0
#32	ETHOSCOPE_019	2021-03-28	12	iso31/379	5	M	12	9	3	sleep	0
#33	ETHOSCOPE_019	2021-03-28	13	iso31/379	5	M	12	9	3	sleep	0
#35	ETHOSCOPE_019	2021-03-28	15	iso31/379	5	M	12	9	3	sleep	0
#38	ETHOSCOPE_019	2021-03-28	18	iso31/379	5	M	12	9	3	sleep	0
#40	ETHOSCOPE_019	2021-03-28	20	iso31/379	5	M	12	9	3	sleep	0
#45	ETHOSCOPE_011	2021-03-28	5	iso31/379	5	M	12	9	3	sleep	0
#57	ETHOSCOPE_011	2021-03-28	17	iso31/379	5	M	12	9	3	sleep	0
#01	ETHOSCOPE_011	2021-04-05	1	iso31/379	3	M	13	9	3	sleep	0
#03	ETHOSCOPE_011	2021-04-05	3	iso31/379	3	M	13	9	3	sleep	0
#05	ETHOSCOPE_011	2021-04-05	5	iso31/379	3	M	13	9	3	sleep	0
#08	ETHOSCOPE_011	2021-04-05	8	iso31/379	3	M	13	9	3	sleep	0
#09	ETHOSCOPE_011	2021-04-05	9	iso31/379	3	M	13	9	3	sleep	0
#10	ETHOSCOPE_011	2021-04-05	10	iso31/379	3	M	13	9	3	sleep	0
#13	ETHOSCOPE_011	2021-04-05	13	iso31/379	3	M	13	9	3	sleep	0
#17	ETHOSCOPE_011	2021-04-05	17	iso31/379	3	M	13	9	3	sleep	0
#24	ETHOSCOPE_017	2021-04-05	4	iso31/379	3	M	13	9	3	sleep	0
#25	ETHOSCOPE_017	2021-04-05	5	iso31/379	3	M	13	9	3	sleep	0
#28	ETHOSCOPE_017	2021-04-05	8	iso31/379	3	M	13	9	3	sleep	0
#33	ETHOSCOPE_017	2021-04-05	13	iso31/379	3	M	13	9	3	sleep	0
#37	ETHOSCOPE_017	2021-04-05	17	iso31/379	3	M	13	9	3	sleep	0
#41	ETHOSCOPE_034	2021-04-05	1	iso31/379	3	M	13	9	3	sleep	0
#42	ETHOSCOPE_034	2021-04-05	2	iso31/379	3	M	13	9	3	sleep	0
#45	ETHOSCOPE_034	2021-04-05	5	iso31/379	3	M	13	9	3	sleep	0
#46	ETHOSCOPE_034	2021-04-05	6	iso31/379	3	M	13	9	3	sleep	0
#47	ETHOSCOPE_034	2021-04-05	7	iso31/379	3	M	13	9	3	sleep	0
#48	ETHOSCOPE_034	2021-04-05	8	iso31/379	3	M	13	9	3	sleep	0
#56	ETHOSCOPE_034	2021-04-05	16	iso31/379	3	M	13	9	3	sleep	0
#03	ETHOSCOPE_003	2021-04-07	5	Iso31/379	5	M	14	11	L2	SD	0
#04	ETHOSCOPE_003	2021-04-07	7	Iso31/379	5	M	14	11	L2	SD	0
#07	ETHOSCOPE_003	2021-04-07	14	Iso31/379	5	M	14	11	L2	SD	0
#21	ETHOSCOPE_013	2021-04-07	1	Iso31/379	5	M	14	11	L2	SD	0
#25	ETHOSCOPE_013	2021-04-07	9	Iso31/379	5	M	14	11	L2	SD	0
#27	ETHOSCOPE_013	2021-04-07	14	Iso31/379	5	M	14	11	L2	SD	0
#28	ETHOSCOPE_013	2021-04-07	16	Iso31/379	5	M	14	11	L2	SD	0
#31	ETHOSCOPE_014	2021-04-07	1	Iso31/379	5	M	14	11	L2	SD	0
#33	ETHOSCOPE_014	2021-04-07	5	Iso31/379	5	M	14	11	L2	SD	0
#36	ETHOSCOPE_014	2021-04-07	12	Iso31/379	5	M	14	11	L2	SD	0
#38	ETHOSCOPE_014	2021-04-07	16	Iso31/379	5	M	14	11	L2	SD	0
#41	ETHOSCOPE_015	2021-04-07	1	Iso31/379	5	M	14	11	L2	SD	0
#42	ETHOSCOPE_015	2021-04-07	3	Iso31/379	5	M	14	11	L2	SD	0
#44	ETHOSCOPE_015	2021-04-07	7	Iso31/379	5	M	14	11	L2	SD	0
#52	ETHOSCOPE_033	2021-04-07	3	Iso31/379	5	M	14	11	L2	SD	0
#58	ETHOSCOPE_033	2021-04-07	16	Iso31/379	5	M	14	11	L2	SD	0
#02	ETHOSCOPE_003	2021-04-09	3	Iso31/379	5	M	15	13	L2	SD	0
#05	ETHOSCOPE_003	2021-04-09	9	Iso31/379	5	M	15	13	L2	SD	0
#06	ETHOSCOPE_003	2021-04-09	12	Iso31/379	5	M	15	13	L2	SD	0
#09	ETHOSCOPE_003	2021-04-09	18	Iso31/379	5	M	15	13	L2	SD	0
#12	ETHOSCOPE_031	2021-04-09	3	Iso31/379	5	M	15	13	L2	SD	0
#14	ETHOSCOPE_031	2021-04-09	7	Iso31/379	5	M	15	13	L2	SD	0
#21	ETHOSCOPE_013	2021-04-09	1	Iso31/379	5	M	15	13	L2	SD	0
#23	ETHOSCOPE_013	2021-04-09	5	Iso31/379	5	M	15	13	L2	SD	0
#28	ETHOSCOPE_013	2021-04-09	16	Iso31/379	5	M	15	13	L2	SD	0
#33	ETHOSCOPE_014	2021-04-09	5	Iso31/379	5	M	15	13	L2	SD	0
#40	ETHOSCOPE_014	2021-04-09	20	Iso31/379	5	M	15	13	L2	SD	0
#42	ETHOSCOPE_015	2021-04-09	3	Iso31/379	5	M	15	13	L2	SD	0
#44	ETHOSCOPE_015	2021-04-09	7	Iso31/379	5	M	15	13	L2	SD	0
#45	ETHOSCOPE_015	2021-04-09	9	Iso31/379	5	M	15	13	L2	SD	0
#46	ETHOSCOPE_015	2021-04-09	12	Iso31/379	5	M	15	13	L2	SD	0
#48	ETHOSCOPE_015	2021-04-09	16	Iso31/379	5	M	15	13	L2	SD	0
#49	ETHOSCOPE_015	2021-04-09	18	Iso31/379	5	M	15	13	L2	SD	0
#56	ETHOSCOPE_033	2021-04-09	12	Iso31/379	5	M	15	13	L2	SD	0
#04	ETHOSCOPE_009	2021-04-14	7	Iso31/379	5	M	16	11	L1	SD	0
#11	ETHOSCOPE_004	2021-04-14	1	Iso31/379	5	M	16	11	L1	SD	0
#12	ETHOSCOPE_004	2021-04-14	3	Iso31/379	5	M	16	11	L1	SD	0
#13	ETHOSCOPE_004	2021-04-14	5	Iso31/379	5	M	16	11	L1	SD	0
#14	ETHOSCOPE_004	2021-04-14	7	Iso31/379	5	M	16	11	L1	SD	0
#17	ETHOSCOPE_004	2021-04-14	14	Iso31/379	5	M	16	11	L1	SD	0
#21	ETHOSCOPE_013	2021-04-14	1	Iso31/379	5	M	16	11	L1	SD	0
#22	ETHOSCOPE_013	2021-04-14	3	Iso31/379	5	M	16	11	L1	SD	0
#23	ETHOSCOPE_013	2021-04-14	5	Iso31/379	5	M	16	11	L1	SD	0
#31	ETHOSCOPE_012	2021-04-14	1	Iso31/379	5	M	16	11	L1	SD	0
#33	ETHOSCOPE_012	2021-04-14	5	Iso31/379	5	M	16	11	L1	SD	0
#38	ETHOSCOPE_012	2021-04-14	16	Iso31/379	5	M	16	11	L1	SD	0
#40	ETHOSCOPE_012	2021-04-14	20	Iso31/379	5	M	16	11	L1	SD	0
#51	ETHOSCOPE_014	2021-04-14	1	Iso31/379	5	M	16	11	L1	SD	0
#53	ETHOSCOPE_014	2021-04-14	5	Iso31/379	5	M	16	11	L1	SD	0
#54	ETHOSCOPE_014	2021-04-14	7	Iso31/379	5	M	16	11	L1	SD	0
#56	ETHOSCOPE_014	2021-04-14	12	Iso31/379	5	M	16	11	L1	SD	0
#04	ETHOSCOPE_026	2021-04-16	4	iso31/379	4	M	17	8	L2	sleep	0
#05	ETHOSCOPE_026	2021-04-16	5	iso31/379	4	M	17	8	L2	sleep	0
#06	ETHOSCOPE_026	2021-04-16	6	iso31/379	4	M	17	8	L2	sleep	0
#07	ETHOSCOPE_026	2021-04-16	7	iso31/379	4	M	17	8	L2	sleep	0
#09	ETHOSCOPE_026	2021-04-16	9	iso31/379	4	M	17	8	L2	sleep	0
#12	ETHOSCOPE_026	2021-04-16	12	iso31/379	4	M	17	8	L2	sleep	0
#14	ETHOSCOPE_026	2021-04-16	14	iso31/379	4	M	17	8	L2	sleep	0
#16	ETHOSCOPE_026	2021-04-16	16	iso31/379	4	M	17	8	L2	sleep	0
#17	ETHOSCOPE_026	2021-04-16	17	iso31/379	4	M	17	8	L2	sleep	0
#20	ETHOSCOPE_026	2021-04-16	20	iso31/379	4	M	17	8	L2	sleep	0
#28	ETHOSCOPE_028	2021-04-16	8	iso31/379	4	M	17	8	L2	sleep	0
#29	ETHOSCOPE_028	2021-04-16	9	iso31/379	4	M	17	8	L2	sleep	0
#30	ETHOSCOPE_028	2021-04-16	10	iso31/379	4	M	17	8	L2	sleep	0
#31	ETHOSCOPE_028	2021-04-16	11	iso31/379	4	M	17	8	L2	sleep	0
#38	ETHOSCOPE_028	2021-04-16	18	iso31/379	4	M	17	8	L2	sleep	0
#42	ETHOSCOPE_032	2021-04-16	2	iso31/379	4	M	17	8	L2	sleep	0
#43	ETHOSCOPE_032	2021-04-16	3	iso31/379	4	M	17	8	L2	sleep	0
#48	ETHOSCOPE_032	2021-04-16	8	iso31/379	4	M	17	8	L2	sleep	0
#49	ETHOSCOPE_032	2021-04-16	9	iso31/379	4	M	17	8	L2	sleep	0
#52	ETHOSCOPE_032	2021-04-16	12	iso31/379	4	M	17	8	L2	sleep	0
#54	ETHOSCOPE_032	2021-04-16	14	iso31/379	4	M	17	8	L2	sleep	0
#55	ETHOSCOPE_032	2021-04-16	15	iso31/379	4	M	17	8	L2	sleep	0
#01	ETHOSCOPE_014	2021-04-16	1	Iso31/379	5	M	17	9	L1	SD	0
#03	ETHOSCOPE_014	2021-04-16	5	Iso31/379	5	M	17	9	L1	SD	0
#04	ETHOSCOPE_014	2021-04-16	7	Iso31/379	5	M	17	9	L1	SD	0
#05	ETHOSCOPE_014	2021-04-16	9	Iso31/379	5	M	17	9	L1	SD	0
#12	ETHOSCOPE_012	2021-04-16	3	Iso31/379	5	M	17	9	L1	SD	0
#13	ETHOSCOPE_012	2021-04-16	5	Iso31/379	5	M	17	9	L1	SD	0
#14	ETHOSCOPE_012	2021-04-16	7	Iso31/379	5	M	17	9	L1	SD	0
#17	ETHOSCOPE_012	2021-04-16	14	Iso31/379	5	M	17	9	L1	SD	0
#18	ETHOSCOPE_012	2021-04-16	16	Iso31/379	5	M	17	9	L1	SD	0
#26	ETHOSCOPE_009	2021-04-16	12	Iso31/379	5	M	17	9	L1	SD	0
#01	ETHOSCOPE_026	2021-04-19	1	iso31/379	5	M	18	11	L2	sleep	0
#07	ETHOSCOPE_026	2021-04-19	7	iso31/379	5	M	18	11	L2	sleep	0
#08	ETHOSCOPE_026	2021-04-19	8	iso31/379	5	M	18	11	L2	sleep	0
#09	ETHOSCOPE_026	2021-04-19	9	iso31/379	5	M	18	11	L2	sleep	0
#12	ETHOSCOPE_026	2021-04-19	12	iso31/379	5	M	18	11	L2	sleep	0
#13	ETHOSCOPE_026	2021-04-19	13	iso31/379	5	M	18	11	L2	sleep	0
#14	ETHOSCOPE_026	2021-04-19	14	iso31/379	5	M	18	11	L2	sleep	0
#15	ETHOSCOPE_026	2021-04-19	15	iso31/379	5	M	18	11	L2	sleep	0
#20	ETHOSCOPE_026	2021-04-19	20	iso31/379	5	M	18	11	L2	sleep	0
#21	ETHOSCOPE_028	2021-04-19	1	iso31/379	5	M	18	11	L2	sleep	0
#22	ETHOSCOPE_028	2021-04-19	2	iso31/379	5	M	18	11	L2	sleep	0
#25	ETHOSCOPE_028	2021-04-19	5	iso31/379	5	M	18	11	L2	sleep	0
#29	ETHOSCOPE_028	2021-04-19	9	iso31/379	5	M	18	11	L2	sleep	0
#30	ETHOSCOPE_028	2021-04-19	10	iso31/379	5	M	18	11	L2	sleep	0
#33	ETHOSCOPE_028	2021-04-19	13	iso31/379	5	M	18	11	L2	sleep	0
#35	ETHOSCOPE_028	2021-04-19	15	iso31/379	5	M	18	11	L2	sleep	0
#41	ETHOSCOPE_032	2021-04-19	1	iso31/379	5	M	18	11	L2	sleep	0
#44	ETHOSCOPE_032	2021-04-19	4	iso31/379	5	M	18	11	L2	sleep	0
#49	ETHOSCOPE_032	2021-04-19	9	iso31/379	5	M	18	11	L2	sleep	0
#50	ETHOSCOPE_032	2021-04-19	10	iso31/379	5	M	18	11	L2	sleep	0
#51	ETHOSCOPE_032	2021-04-19	11	iso31/379	5	M	18	11	L2	sleep	0
#58	ETHOSCOPE_032	2021-04-19	18	iso31/379	5	M	18	11	L2	sleep	0
#59	ETHOSCOPE_032	2021-04-19	19	iso31/379	5	M	18	11	L2	sleep	0
#11	ETHOSCOPE_012	2021-04-19	1	iso31/379	5	M	18	12	L1	SD	0
#14	ETHOSCOPE_012	2021-04-19	7	iso31/379	5	M	18	12	L1	SD	0
#15	ETHOSCOPE_012	2021-04-19	9	iso31/379	5	M	18	12	L1	SD	0
#21	ETHOSCOPE_013	2021-04-19	1	iso31/379	5	M	18	12	L1	SD	0
#22	ETHOSCOPE_013	2021-04-19	3	iso31/379	5	M	18	12	L1	SD	0
#23	ETHOSCOPE_013	2021-04-19	5	iso31/379	5	M	18	12	L1	SD	0
#25	ETHOSCOPE_013	2021-04-19	9	iso31/379	5	M	18	12	L1	SD	0
#26	ETHOSCOPE_013	2021-04-19	12	iso31/379	5	M	18	12	L1	SD	0
#31	ETHOSCOPE_014	2021-04-19	1	iso31/379	5	M	18	12	L1	SD	0
#33	ETHOSCOPE_014	2021-04-19	5	iso31/379	5	M	18	12	L1	SD	0
#34	ETHOSCOPE_014	2021-04-19	7	iso31/379	5	M	18	12	L1	SD	0
#35	ETHOSCOPE_014	2021-04-19	9	iso31/379	5	M	18	12	L1	SD	0
#37	ETHOSCOPE_014	2021-04-19	14	iso31/379	5	M	18	12	L1	SD	0
#38	ETHOSCOPE_014	2021-04-19	16	iso31/379	5	M	18	12	L1	SD	0
#41	ETHOSCOPE_015	2021-04-19	1	iso31/379	5	M	18	12	L1	SD	0
#42	ETHOSCOPE_015	2021-04-19	3	iso31/379	5	M	18	12	L1	SD	0
#44	ETHOSCOPE_015	2021-04-19	7	iso31/379	5	M	18	12	L1	SD	0
#47	ETHOSCOPE_015	2021-04-19	14	iso31/379	5	M	18	12	L1	SD	0
#52	ETHOSCOPE_016	2021-04-19	3	iso31/379	5	M	18	12	L1	SD	0
#60	ETHOSCOPE_016	2021-04-19	20	iso31/379	5	M	18	12	L1	SD	0
#04	ETHOSCOPE_009	2021-04-21	7	iso31/379	5	M	19	9	L1	SD	0
#11	ETHOSCOPE_012	2021-04-21	1	iso31/379	5	M	19	9	L1	SD	0
#15	ETHOSCOPE_012	2021-04-21	9	iso31/379	5	M	19	9	L1	SD	0
#17	ETHOSCOPE_012	2021-04-21	14	iso31/379	5	M	19	9	L1	SD	0
#21	ETHOSCOPE_013	2021-04-21	1	iso31/379	5	M	19	9	L1	SD	0
#23	ETHOSCOPE_013	2021-04-21	5	iso31/379	5	M	19	9	L1	SD	0
#24	ETHOSCOPE_013	2021-04-21	7	iso31/379	5	M	19	9	L1	SD	0
#27	ETHOSCOPE_013	2021-04-21	14	iso31/379	5	M	19	9	L1	SD	0
#28	ETHOSCOPE_013	2021-04-21	16	iso31/379	5	M	19	9	L1	SD	0
#30	ETHOSCOPE_013	2021-04-21	20	iso31/379	5	M	19	9	L1	SD	0
#31	ETHOSCOPE_014	2021-04-21	1	iso31/379	5	M	19	9	L1	SD	0
#33	ETHOSCOPE_014	2021-04-21	5	iso31/379	5	M	19	9	L1	SD	0
#37	ETHOSCOPE_014	2021-04-21	14	iso31/379	5	M	19	9	L1	SD	0
#39	ETHOSCOPE_014	2021-04-21	18	iso31/379	5	M	19	9	L1	SD	0
#42	ETHOSCOPE_015	2021-04-21	3	iso31/379	5	M	19	9	L1	SD	0
#55	ETHOSCOPE_016	2021-04-21	9	iso31/379	5	M	19	9	L1	SD	0
