# Supplementary material for: Single-cell transcriptomics reveals that glial cells integrate homeostatic and circadian processes to drive sleep–wake cycles
Source: Nat Neurosci. 2024 Jan 23;27(2):359–72. doi: 10.1038/s41593-023-01549-4 (PMC10849968; doi:10.1038/s41593-023-01549-4)
Supplement: Supplementary file 5 — Maximum projection confocal images. [file 41593_2023_1549_MOESM5_ESM.zip]

Archive with 10 entries (10 files):
- 5ht1a.tif
- __MACOSX/._5ht1a.tif
- cry.tif
- __MACOSX/._cry.tif
- 5ht2b.tif
- __MACOSX/._5ht2b.tif
- pdfr.tif
- __MACOSX/._pdfr.tif
- 5ht7.tif
- __MACOSX/._5ht7.tif
