# Supplementary material for: Single-cell transcriptomics reveals that glial cells integrate homeostatic and circadian processes to drive sleep–wake cycles
Source: Nat Neurosci. 2024 Jan 23;27(2):359–72. doi: 10.1038/s41593-023-01549-4 (PMC10849968; doi:10.1038/s41593-023-01549-4)
Supplement: Supplementary file 6 — Maximum projection confocal images. [file 41593_2023_1549_MOESM6_ESM.zip]

Archive with 4 entries (4 files):
- sleep.tif
- __MACOSX/._sleep.tif
- sleepdeprivation.tif
- __MACOSX/._sleepdeprivation.tif
